# Supplementary material for: NIPTmer: rapid k-mer-based software package for detection of fetal aneuploidies
Source: Sci Rep. 2018 Apr 4;8:5616. doi: 10.1038/s41598-018-23589-8 (PMC5884839; doi:10.1038/s41598-018-23589-8)
Supplement: Supplementary file 1 [file 41598_2018_23589_MOESM1_ESM.xlsx]

## Sheet: estonia
CHR	TOTAL	UNIQUE	GC	1	2	3	4	5	6	7	8	9	10	11	12	13	14	15	16	17	18	19	20	21	22	X	Y
TOTAL				53363255	54629103	43743766	38206551	38781792	36842802	33889630	32213348	26137234	30987724	31560450	30139508	20528009	20481052	19071670	19592519	20485834	17056205	14867389	16309316	7781826	9748176	63195691	5071089
GC				0.439	0.423	0.416	0.4	0.416	0.415	0.427	0.422	0.438	0.437	0.442	0.426	0.404	0.43	0.44	0.467	0.476	0.418	0.505	0.462	0.437	0.502	0.391	0.385
NIPRMR-032-30798828	1344488999	878164128	0.422	19011720	19012418	15100569	12690575	13316556	12580517	11640160	11185385	9257299	11078595	11215634	10440831	6872609	7134572	6873759	7007784	7370099	5910502	5060744	5948418	2702582	3640199	20544917	99958
NIPRMR-033-30784043	655146074	483306113	0.417	10044444	10183704	8123112	6906350	7172796	6751289	6249964	6026175	4889566	5848725	5950543	5565150	3744394	3805898	3623370	3684103	3822910	3167366	2629784	3147461	1447112	1876821	11870292	805
NIPRMR-034-30782254	1207126366	800854336	0.423	17335191	17434258	13857282	11727668	12246612	11532051	10692198	10275182	8423976	10090575	10239826	9542341	6320655	6515549	6273378	6414410	6715856	5408540	4703075	5433948	2484281	3324311	16999263	1737
NIPRMR-035-30806790	1238731912	820928460	0.418	17461271	17592753	13976418	11911840	12367571	11678813	10766415	10377996	8477099	10181368	10316141	9641762	6429378	6589585	6304579	6389491	6698556	5481768	4591307	5455091	2509138	3304984	18211802	245980
NIPRMR-036-30784044	1275748332	838328283	0.421	18101395	18140885	14437424	12116258	12696971	12016156	11072992	10662166	8769386	10514554	10653344	9940862	6542085	6780476	6536070	6599859	6957025	5619614	4707353	5664744	2566676	3428514	20018086	56142
NIPRMR-041-30780226	1246049732	826758681	0.417	17469843	17751544	14170686	12097730	12554581	11866908	10876092	10486901	8486208	10188487	10316201	9729598	6531636	6614473	6311363	6350557	6580468	5544042	4473986	5423016	2495434	3198633	17456801	354113
NIPRMR-042-30797835	1381771772	895154010	0.418	19084142	19268529	15319712	12994512	13525539	12790274	11751683	11331209	9256048	11118876	11252767	10532561	7034669	7203502	6900315	6925186	7238071	6008644	4874522	5949944	2702807	3532518	22127865	1443
NIPRMR-043-31236377	1220662357	800181080	0.419	17134598	17294597	13775812	11720642	12173946	11502433	10600471	10207811	8354316	9963940	10110943	9505845	6320582	6484421	6197224	6304621	6560107	5403081	4541805	5358311	2469582	3216761	18252596	194593
NIPRMR-044-31235386	1205398799	793817827	0.417	16833637	17099623	13539739	11521748	11946600	11342018	10393044	10041634	8230636	9854126	9940650	9349310	6219550	6374407	6114462	6145292	6431739	5326610	4337068	5273896	2415592	3233868	19565637	1293
NIPRMR-045-31234394	1201529476	789568641	0.42	16850316	17024830	13557117	11493833	11977746	11311633	10436150	10053748	8211891	9831026	9935601	9319239	6181574	6354776	6057903	6186994	6430360	5301027	4397249	5271447	2414045	3157054	18065916	165542
NIPRMR-046-31254225	1324866985	860233304	0.42	18457833	18663918	14851942	12626462	13169121	12392950	11433204	11031325	8974409	10755909	10941291	10258361	6836563	6989789	6661305	6772912	7069088	5820409	4863316	5801337	2646080	3474233	21463102	1322
NIPRMR-047-31238364	1315308798	851259764	0.418	18174463	18395004	14648881	12454233	12950241	12205240	11246189	10855445	8840801	10569180	10751202	10085627	6736962	6857118	6562669	6643268	6919474	5732476	4742865	5670387	2613038	3393271	21253801	1296
NIPRMR-048-31234396	1256530934	820219984	0.419	17596242	17656766	14100563	11931280	12447596	11765610	10850661	10431934	8574840	10242026	10356583	9741302	6449974	6648293	6405794	6450779	6754468	5533936	4614047	5500695	2500803	3305272	20288682	1438
NIPRMR-049-31237406	1394255573	897920600	0.418	19132551	19343371	15455522	13140678	13620685	12867717	11870826	11436231	9325675	11152109	11313131	10626652	7101471	7255155	6938542	7023639	7323031	6064748	5016463	5974167	2749648	3573398	22291599	1380
NIPRMR-050-31240422	1226506328	805640834	0.42	17395697	17518911	13960791	11820311	12384281	11647838	10743628	10352002	8449295	10125826	10238166	9607612	6363130	6558294	6279959	6375312	6636086	5481451	4536814	5425170	2472753	3252190	18769053	164000
NIPT-033-25183580	687115540	528875683	0.411	9100685	9309056	7475415	6411552	6607165	6239057	5679716	5545949	4453715	5321263	5356557	5121023	3443036	3490621	3318172	3251842	3329072	2950044	2184082	2791233	1289354	1587386	10507902	54354
NIPT-034-25183581	1249702451	881771770	0.415	15456719	15716340	12614767	10752541	11137844	10521018	9614760	9287318	7499538	8987044	9120866	8621506	5823296	5860848	5582196	5549095	5711343	4945278	3813662	4747077	2194245	2735673	18414623	4294
NIPT-035-25183582	1275920642	888446993	0.418	15657768	15939245	12749096	10802021	11279892	10621220	9733157	9452002	7653618	9150055	9247759	8740855	5833125	5947234	5695493	5725715	5866627	5017040	3948305	4872092	2215153	2824998	18507813	4647
NIPT-036-25183586	1142208489	811138006	0.413	13960708	14377122	11561156	9935252	10241097	9659078	8761076	8539788	6809163	8220900	8251469	7854956	5327395	5315084	5042170	5013724	5097738	4542929	3334024	4312595	1996676	2413354	17085643	4602
NIPT-037-25183587	1395100843	986872251	0.405	16675747	17259664	13795983	12010178	12265208	11574843	10510407	10191912	8181398	9799992	9865822	9374636	6454060	6371173	6042726	5923157	6057948	5449858	3977635	5081431	2399193	2886699	20485068	53519
NIPT-038-25183589	1227046253	855598157	0.422	15571203	15753338	12589671	10589553	11120480	10518409	9593959	9298058	7556834	9112502	9171487	8623804	5712792	5860184	5674622	5691470	5836814	4922295	3919883	4867918	2194895	2826483	16593304	165933
NIPT-039-25183590	1110254540	795865260	0.404	13559469	14038106	11231331	9693265	9917101	9442185	8484091	8226781	6589365	7906912	7950534	7623457	5206848	5160704	4895008	4732189	4894464	4378592	3163620	4074010	1932947	2294498	16795414	3615
NIPT-040-27215325	1135057535	818971444	0.402	13493504	14044196	11285643	9878707	10035928	9455983	8578697	8303295	6607717	7920101	7966830	7656658	5313960	5215888	4855634	4733124	4830813	4439212	3162302	4073074	1956031	2289354	17190538	3581
NIPT-041-27216310	1209898554	855330523	0.41	14599849	15076961	12079096	10459117	10738897	10123960	9220406	8958098	7190687	8579398	8666592	8260776	5602927	5602964	5286311	5247067	5388109	4732986	3593324	4486761	2102150	2554706	17121751	110107
NIPT-042-27219315	1311311027	939018217	0.409	15628834	15944290	12805898	11037756	11303768	10677666	9755518	9409905	7631170	9085678	9221263	8713993	5915642	5953953	5653984	5628624	5827209	4980474	3971049	4769433	2230697	2799511	18581223	50006
NIPT-043-27220287	1080125691	776784447	0.401	12901302	13425917	10849844	9499268	9618903	9047328	8229335	7965974	6361226	7557125	7638533	7316464	5102654	4974819	4640741	4552400	4658965	4254511	3056538	3888378	1877762	2198419	13708455	277335
NIPT-044-27208350	1280109103	907975331	0.406	15473484	15942218	12828152	11088837	11340973	10734189	9729733	9394166	7552210	9060593	9112925	8676302	5963450	5924448	5584505	5502419	5671345	4997870	3730440	4714835	2221192	2685152	19065760	4241
NIPT-045-27210350	1043199843	755059505	0.399	12429414	12986118	10478574	9198699	9292779	8744540	7931217	7679802	6092181	7294517	7330735	7040889	4923506	4820252	4486052	4325345	4417016	4102580	2872758	3719243	1782714	2081280	14824736	131062
NIPT-046-27209347	1219896231	871192433	0.4	14390983	14983020	12075546	10547792	10673391	10138180	9118551	8834055	7033044	8376258	8471579	8152942	5642460	5525684	5202893	4995079	5130705	4708109	3323584	4305253	2063659	2413018	17362026	112239
NIPT-047-27235214	1529027981	1050417310	0.413	18368977	18711977	14915933	12756806	13192918	12502453	11412650	11021486	8902690	10712376	10791041	10210408	6894640	6966379	6636785	6598279	6819224	5854852	4544983	5653982	2621939	3300621	21201194	69708
NIPT_048-30303277	1188603339	793392192	0.416	16548101	16815076	13506128	11538049	11910684	11234948	10353324	9960691	8082172	9678435	9773046	9190328	6201822	6310585	5995174	6064414	6265600	5297028	4261877	5117084	2374100	3032518	19676397	1693
NIPT_049-30309283	1066327305	707346448	0.42	15133083	15270754	12268933	10282498	10778524	10212090	9323426	9021885	7355002	8853237	8879277	8400985	5562454	5706352	5509746	5474110	5695257	4777835	3772387	4699109	2138576	2747489	17405331	1329
NIPT_050-30295268	1222976128	809856497	0.422	17569344	17577953	13977061	11730101	12320816	11673960	10776229	10346540	8521466	10184205	10366827	9658380	6350823	6597204	6328799	6468430	6818055	5469193	4731845	5525959	2506044	3384992	19440520	56214
NIPT-EST-001-25183568	1179890879	838152510	0.408	14447830	14829457	11897316	10229406	10559288	9968101	9017992	8747936	7011284	8421788	8473900	8094949	5489317	5507043	5236887	5078489	5274878	4650222	3396743	4406559	2043722	2494449	16722691	96165
NIPT-EST-002-25183569	946660572	686013344	0.402	11437021	11989819	9729705	8500576	8593387	8109161	7301254	7117059	5603382	6723948	6731320	6491670	4537760	4390313	4109526	3971921	4024523	3784318	2577952	3409039	1648559	1832482	13227606	147702
NIPT-EST-003-25183570	1160597818	841624617	0.407	13971369	14398303	11571487	10005423	10256101	9692178	8754034	8528885	6798062	8159999	8216367	7832868	5362063	5320443	5073090	4912483	5018279	4550549	3235973	4229091	1987232	2363529	17287614	5747
NIPT-EST-004-25183571	1325255815	923591206	0.411	15994895	16477336	13220996	11386120	11702581	11022676	10058062	9797974	7809616	9373602	9424777	8972335	6111027	6090414	5802022	5672365	5806989	5188140	3780645	4907817	2279482	2737420	19526820	4692
NIPT-EST-005-25183572	1301770446	913611802	0.41	15963956	16373307	13118659	11257349	11608193	10979842	9935371	9658499	7804274	9312107	9422007	8968612	6046619	6113418	5825016	5710175	5880746	5170954	3862828	4926244	2278983	2809024	18878830	59137
NIPT-EST-006-25183573	1138228424	808434410	0.418	14624609	14772514	11837789	9969578	10416279	9870250	9008789	8743126	7078092	8558897	8556661	8115017	5373478	5512440	5318035	5284330	5460325	4664195	3612845	4563450	2049541	2625289	16350981	69461
NIPT-EST-007-25183574	1224673001	877940995	0.404	14785070	15298137	12309144	10707453	10934241	10310078	9360834	9040593	7242890	8687963	8749388	8357284	5739632	5676486	5348582	5251683	5379755	4829219	3558265	4508667	2133831	2555843	18361408	4102
NIPT-EST-008-25183575	1494391576	1038605092	0.404	17546543	18242565	14597693	12689713	12974863	12218184	11130066	10788090	8602501	10323489	10402624	9891684	6829192	6760629	6328666	6232768	6365185	5773504	4166068	5322152	2525925	3043300	21600951	4736
NIPT-EST-009-25183576	1253588507	895711544	0.404	15052208	15567285	12517677	10934648	11130968	10491969	9546446	9231752	7345415	8840228	8910467	8495511	5834236	5785608	5445764	5351705	5453213	4915598	3632076	4585562	2160916	2594221	18772220	4414
NIPT-EST-010-25183577	1426597171	989258971	0.41	17527942	17916670	14293530	12252394	12660743	12016422	10879484	10557430	8556985	10233058	10304284	9762424	6598646	6652483	6347856	6255955	6523114	5603118	4316393	5382349	2504002	3124893	20371229	79619
NIPT-EST-011-25183578	1072464590	791677879	0.401	12959281	13479855	10866048	9507180	9588204	9060022	8220632	7995964	6355077	7577995	7672061	7336104	5095036	4990419	4653761	4552679	4670880	4249249	3027689	3897473	1875405	2214929	16316316	3669
NIPT-EST-012-25183579	1482632534	1036920569	0.406	17863843	18393523	14708966	12767607	13087225	12323634	11224576	10857375	8737149	10466006	10560208	10004167	6862845	6826497	6465413	6406334	6601223	5788046	4399159	5498753	2578934	3175751	21839125	4809
NIPTMR_001-30318290	1138976976	770651770	0.416	16314603	16467438	13106951	11115078	11544826	10965590	10062358	9689425	7916930	9471613	9583942	9019569	5989708	6164996	5878784	5900397	6240962	5115901	4233175	5048550	2329509	3035746	18429566	64633
NIPTMR-002-30702687	1551908519	975331862	0.415	20382055	20805100	16563879	14266346	14736128	13857822	12787983	12308456	9998947	11900622	12029692	11374184	7662208	7787482	7366517	7436906	7714125	6533156	5280503	6309094	2936214	3741817	22280003	239172
NIPTMR-003-30685740	1235786627	816141620	0.42	17553992	17610496	13998317	11790975	12345862	11675263	10773637	10361262	8518546	10233350	10344661	9644598	6380732	6601342	6377244	6434986	6796123	5483141	4634649	5500052	2502693	3350379	19500303	67637
NIPTMR-004-30696715	1188300492	802443639	0.413	16626121	16962685	13480381	11608204	11958045	11293341	10355366	9965501	8120478	9726753	9857487	9239738	6273290	6333797	6032882	6013186	6259379	5296715	4243371	5130453	2396988	3050609	17676573	235780
NIPTMR-005-31237408	1362462360	875689643	0.425	19368193	19279481	15271116	12755460	13476064	12730000	11802396	11337468	9381556	11246342	11415088	10586591	6920387	7240284	6990937	7141706	7560471	5993454	5176495	6145005	2751212	3765615	21413374	1354
NIPTMR-006-30680741	1167080204	776927479	0.415	16377544	16613125	13250055	11329268	11731785	11079486	10160611	9775016	7994043	9518653	9649679	9067935	6083143	6200957	5916616	5937578	6190948	5168393	4248841	5066295	2339719	3008891	19307819	1342
NIPTMR-007-30678748	1282647102	839417204	0.419	17867140	18078366	14400948	12274484	12760645	12040903	11112796	10680937	8760005	10419242	10589049	9897454	6613241	6807515	6452968	6569440	6877216	5669835	4766017	5629505	2555584	3365039	20107617	99490
NIPTMR-008-30701687	1203560260	799869995	0.417	16904643	17167642	13674778	11668292	12084834	11403597	10516557	10129245	8274401	9897729	10011017	9382999	6286402	6426399	6131114	6199176	6462145	5382339	4456896	5296251	2435007	3178244	17259959	295810
NIPTMR-009-30686739	1241354797	816043585	0.419	17373769	17582834	13992048	11934085	12379754	11677560	10817258	10407739	8488385	10180102	10309077	9630304	6434343	6610277	6288697	6427548	6678222	5504637	4637590	5473061	2509106	3280377	19277622	126276
NIPTMR-010-31249312	1283284890	827921828	0.423	18111630	18101212	14405490	12127062	12736176	12009493	11129591	10687712	8792703	10526592	10673204	9964778	6567719	6833851	6550933	6691584	7044625	5645989	4873107	5715389	2579813	3452953	20535629	1189
NIPTMR-011-30683754	1360132026	876053292	0.426	19267947	19349396	15352259	12901668	13595103	12796972	11853524	11404927	9378580	11236662	11418447	10611947	6978190	7240637	6955610	7154086	7495596	6037655	5203064	6123515	2766793	3725545	21822328	1391
NIPTMR-012-30702688	1185228270	792459626	0.418	16875268	17010574	13491543	11419448	11877310	11306534	10409094	9960295	8192212	9819633	9917434	9289837	6171290	6351591	6095845	6155648	6478216	5250913	4417347	5242419	2394027	3193288	19360963	1404
NIPTMR-013-30694702	1233157048	810275388	0.421	17445992	17558862	13961272	11788254	12308739	11635779	10746377	10351010	8468970	10129159	10303543	9630089	6399831	6595413	6326990	6399820	6735905	5463350	4695547	5463942	2492653	3315101	20027068	1763
NIPTMR-014-30696716	1200674505	797061367	0.419	17074643	17242702	13705762	11578189	12112431	11452153	10527918	10141463	8331237	9935494	10085311	9445908	6255483	6461772	6176020	6249349	6568233	5366147	4498678	5343590	2438244	3223922	18210203	163553
NIPTMR-015-30680742	1258911543	835258505	0.419	17834297	18031571	14353209	12203596	12674017	11982147	11056589	10618100	8705658	10393545	10555371	9873526	6603411	6738303	6437789	6546179	6839717	5633343	4706062	5577977	2560984	3368186	19145609	195915
NIPTMR-016-30678749	1291839138	847064095	0.421	18279741	18383221	14609345	12321831	12902784	12174940	11259652	10857061	8901243	10664984	10766993	10090591	6662729	6885934	6626150	6728717	7046686	5735788	4840665	5761818	2610949	3471493	19971330	115305
NIPTMR-017-30701688	1092235999	737707771	0.427	16320588	16166608	12771202	10630192	11246526	10643146	9922205	9494330	7921466	9438941	9614726	8874230	5772213	6089387	5899296	6111387	6459521	4991852	4539319	5179090	2319652	3236238	17891475	1612
NIPTMR-018-30686740	1168059025	780618986	0.416	16559173	16841284	13437852	11537233	11923648	11256873	10352077	9955661	8066028	9636148	9786757	9233062	6220596	6292852	5973844	6048265	6282562	5272578	4366717	5158952	2380510	3067626	14352265	1505
NIPTMR-019-30683755	831892051	589532140	0.414	12226691	12499735	9981296	8550244	8826406	8321917	7633450	7388305	5991023	7160642	7240279	6809650	4613654	4642460	4417658	4444147	4602209	3919473	3091798	3810860	1755171	2248976	13370873	125120
NIPTMR-020-30693707	1163731020	770763930	0.423	16638779	16700872	13270111	11238142	11761717	11091804	10273817	9859776	8126905	9677096	9865692	9206529	6079116	6281386	6000000	6204054	6514077	5202853	4582111	5244552	2369111	3207384	18960260	1797
NIPTMR-021-30694703	1178351444	784721841	0.42	16858908	17052234	13558831	11494867	12005526	11312979	10441865	10059624	8218215	9824335	9988960	9330070	6223086	6371678	6079178	6200092	6448918	5321799	4467878	5275356	2398271	3162746	17460015	229123
NIPTMR-022-30697704	1346433137	873725888	0.42	18757768	18950852	15083500	12835916	13390508	12598008	11625159	11229988	9134456	10945732	11057702	10387643	6923732	7082548	6785265	6892496	7166422	5933755	4931017	5881025	2681999	3510556	19627497	269845
NIPTMR-023-30687738	1290031084	842149310	0.419	17948937	18166148	14471258	12295848	12788665	12098516	11110002	10714069	8723150	10513268	10617099	9943601	6637772	6783683	6514519	6582346	6873144	5665303	4675680	5632826	2562992	3358188	20970784	2604
NIPTMR-024-30692709	1382165345	888823509	0.421	19310456	19402550	15376114	12940285	13543901	12830211	11802852	11357259	9351863	11225147	11357099	10621959	6973595	7236757	6967746	7063361	7421959	6012458	5069235	6040619	2742571	3652122	19975367	239313
NIPTMR-025-30682726	1134877621	759762644	0.415	15956768	16167771	12910370	10980978	11380128	10772666	9902323	9517919	7784668	9272860	9399249	8861684	5931909	6026924	5771323	5761499	6066749	5037403	4132702	4925145	2285804	2960142	18649690	1253
NIPTMR-026-30796827	1320948972	862003632	0.411	17601231	18063560	14489965	12541822	12815089	12070965	11084208	10738379	8612790	10289221	10410129	9900997	6746856	6724762	6366075	6363253	6574201	5685338	4453273	5414931	2545108	3161047	21409955	1783
NIPTMR-027-30801832	1245256382	823914604	0.418	17616615	17777009	14106369	11933717	12456962	11763062	10820169	10460744	8560835	10272246	10367745	9689263	6463492	6595931	6361826	6444533	6732995	5538610	4547808	5518861	2499540	3317831	18755527	186411
NIPTMR-028-30784042	1033586972	709794485	0.417	14681909	14915101	11923384	10193751	10533880	9907821	9156080	8790643	7182303	8564405	8667042	8154429	5506511	5566277	5298611	5378909	5579324	4646279	3840349	4572795	2109413	2702817	17515263	1543
NIPTMR-029-30802839	1245579870	817997116	0.425	17713225	17764797	14071560	11829247	12428080	11720604	10868424	10459103	8636608	10331891	10500932	9747230	6408381	6669307	6398127	6590982	6885955	5519849	4816756	5603938	2557601	3443840	18256560	221241
NIPTMR-030-30788905	1268836686	826558208	0.421	17824044	17896054	14213894	11963384	12536605	11857603	10922767	10550574	8661125	10388513	10534221	9828280	6519941	6690653	6471266	6575082	6861747	5570116	4731143	5601495	2534346	3381889	20340426	1574
NIPTMR-031-30803839	1337890380	873321166	0.422	18863014	18912479	15071234	12610148	13238021	12556128	11523321	11106286	9139684	10985337	11076214	10354342	6844963	7091273	6835785	6890957	7224547	5885674	4866050	5912811	2662682	3560147	21084102	52643
NIPTMR-037-30782255	1279863234	842130246	0.418	17901234	18075156	14420702	12252741	12737151	12037996	11078449	10671399	8719453	10430721	10584405	9913991	6625768	6758495	6484126	6563121	6842470	5664618	4673191	5613733	2569998	3341550	18645866	270318
NIPTMR-038-30798829	1146903478	770301326	0.42	16538720	16623072	13225215	11096689	11643913	11029628	10121462	9780393	8016869	9641480	9709538	9080649	6000486	6211838	5972583	6025209	6321745	5180544	4278455	5176146	2356918	3118515	18742870	1422
NIPTMR-039-30781224	1347154137	879021959	0.415	18447719	18734832	14974161	12752061	13199244	12490327	11452684	11054596	9001072	10781422	10870064	10221826	6900104	6979854	6662545	6677739	6994166	5859168	4697554	5717510	2653022	3401697	20152801	188203
NIPTMR-040-30784045	1385880837	894661930	0.419	19072034	19296921	15355293	13036436	13566576	12845274	11783586	11354596	9296597	11122910	11266752	10556515	7014796	7201544	6919970	6978007	7272857	6031175	4964906	5960131	2731239	3552529	22146553	1711
NIPTMR-051-31249313	1253405432	824902932	0.418	17440614	17679710	14086832	12001532	12506586	11757256	10840014	10449110	8521361	10186297	10321589	9672046	6490769	6620752	6293026	6392000	6617724	5522620	4542815	5452232	2499724	3259721	19167345	168571
NIPTMR-052-31233381	1244165024	811877981	0.418	17317187	17516764	13965850	11847086	12337528	11652438	10750717	10333301	8441169	10125662	10224386	9619510	6401386	6550393	6276963	6375407	6621455	5489585	4566910	5410154	2477119	3247555	20188868	1273
NIPTMR-053-31233382	1354986114	870318708	0.422	18830239	18944520	15069260	12757451	13332386	12575115	11653747	11187757	9172156	10966294	11132146	10426092	6897894	7121006	6810448	6950047	7259638	5903296	5063351	5907836	2686991	3583680	21636007	1363
NIPTMR-054-31234399	1233703071	815794686	0.414	17139651	17467906	13955235	11975056	12359202	11678520	10688833	10301506	8343333	10006624	10113307	9581188	6460565	6505417	6206646	6201475	6429657	5475422	4390762	5290630	2451776	3134621	18778371	195782
NIPTMR-055-31238367	1354572401	875320661	0.421	19018999	19116810	15177763	12817900	13432176	12667034	11685486	11255541	9205782	11088011	11219635	10481664	6921181	7169441	6896342	7009861	7341869	5964848	5061297	5996089	2706099	3610729	21227628	70920
NIPTMR-056-31254229	1316432511	854807352	0.424	18904066	18800590	14857714	12434451	13083637	12397330	11460903	11032350	9146530	10952250	11107474	10294745	6726372	7065158	6802039	6989990	7423500	5789691	5156838	5964341	2679793	3705652	20351322	88858
NIPTMR-057-31254230	1170415687	783338468	0.414	16533508	16849838	13401714	11483199	11868370	11196277	10228699	9940359	8024688	9653134	9776381	9210479	6171838	6264786	5975867	5920300	6146910	5267362	4092370	5110218	2359876	2965063	19560422	1190
NIPTMR-058-31233384	1122830107	750214600	0.419	15983007	16142233	12850882	10906122	11322241	10712064	9839075	9477038	7762072	9319767	9406606	8834561	5916923	6023729	5803791	5782074	6103386	5027909	4087378	4962470	2299152	2984907	18548070	1290
NIPTMR-059-31238368	1326217347	864350243	0.418	18492027	18667635	14860832	12599605	13111710	12380806	11388913	11011593	9020646	10762425	10941673	10222215	6816609	6972215	6660766	6751974	7090980	5823856	4880440	5786275	2649010	3474575	21434705	1502
NIPTMR-060-31239391	1263519855	830394396	0.411	17242354	17601359	14060184	12117416	12429640	11739266	10750734	10390468	8440818	10060030	10177129	9626473	6529566	6564984	6251537	6205546	6460049	5527579	4332747	5314872	2475334	3109675	20708775	1598
NIPTMR-061-31238369	1362521512	878875799	0.419	18890325	19017081	15125606	12815898	13397926	12641233	11682024	11222904	9219368	10992053	11174802	10472182	6956280	7150715	6822069	6952335	7269344	5932223	5065196	5935442	2706337	3553535	21784465	1455
NIPTMR-062-31237411	1275429303	827071541	0.42	17912974	18035087	14384543	12170647	12645878	11969153	11062144	10604156	8693181	10431281	10554620	9899506	6559423	6750273	6444142	6574306	6878091	5605593	4728410	5594741	2556539	3372748	18018802	308760
NIPTMR-063-31237412	1291148160	837313842	0.421	18141393	18226363	14492240	12224856	12797279	12069983	11144319	10728906	8800408	10525785	10694435	9992111	6625785	6824928	6555425	6665479	6974738	5650914	4789645	5694896	2587520	3438317	20900017	1334
NIPTMR-064-31240425	1148917128	765846955	0.415	16179190	16417709	13135336	11173142	11538644	10948624	10034208	9682488	7877359	9444062	9542183	9000305	5995976	6103296	5849703	5848067	6097281	5127008	4133670	4994457	2315555	2972200	18000217	117109
NIPTMR_065-32255336	1526282554	972218745	0.415	20745560	21039028	16733217	14329469	14811018	14004356	12843247	12330834	10093817	12074474	12221020	11488342	7720024	7837018	7506339	7486437	7844858	6553283	5335472	6411842	2961967	3823790	22823914	196811
NIPTMR_066-32251348	1530828303	962228554	0.42	20911406	21036457	16730693	14159914	14802128	13982408	12895320	12416468	10164049	12187857	12349051	11590832	7650203	7913712	7591864	7719438	8100517	6611300	5604675	6575678	2983560	3974250	23108931	135926
NIPTMR_067-32251349	1392336486	898220256	0.416	18967252	19224969	15345440	13101609	13600610	12818463	11797901	11359812	9258258	11028329	11206919	10527160	7062862	7194566	6868181	6898079	7198077	6005676	4923005	5883807	2730272	3508847	22370900	1455
NIPTMR_068-32253327	1297396386	845595228	0.415	18171462	18306512	14567615	12303830	12802028	12190436	11117407	10747047	8789434	10593198	10623687	9967246	6647018	6822915	6596944	6498787	6866922	5691382	4482582	5618885	2572667	3353451	19477092	153358
NIPTMR_069-32247329	1458800822	925695198	0.418	20050254	20183869	16097905	13634686	14160303	13406126	12368905	11880521	9739291	11637685	11816388	11064814	7346211	7568505	7246993	7339094	7681826	6291868	5261116	6249405	2857924	3759523	22848023	62715
NIPTMR_070-32249320	1379711582	887418478	0.418	19165228	19311643	15372374	13023412	13601731	12869043	11805453	11361703	9329175	11151610	11315869	10595884	7024179	7244440	6936086	6970106	7359491	6010989	4976929	5984867	2753533	3596934	21307382	113116
NIPTMR_071-32255337	1387047517	883962877	0.42	19168577	19321885	15357077	13013037	13581624	12811067	11794565	11374459	9314321	11176980	11320247	10613617	7029734	7225798	6928181	7027571	7381941	6000512	5032641	5992564	2724358	3602329	22249839	1318
NIPTMR_072-32252337	1307148697	850551891	0.418	18525808	18574449	14761461	12419127	12992050	12366246	11295125	10876546	8952179	10793840	10863574	10156981	6696463	6924606	6682563	6692744	7092893	5757638	4740010	5750398	2612811	3488664	21053731	1303
NIPTMR_073-32256333	1456100578	922387184	0.42	19981939	20179378	16027920	13602550	14205130	13374710	12343619	11897128	9719454	11650856	11821673	11071143	7326943	7541361	7158424	7340744	7638317	6298351	5288078	6274653	2843787	3748374	23269733	1430
NIPTMR_074-32261306	1414233726	903153103	0.418	19436100	19637480	15671948	13330392	13833655	13083293	12031743	11588384	9485309	11311004	11453942	10755622	7183609	7351861	7022776	7066925	7372396	6146435	5073770	6075989	2773728	3586184	22764013	1393
NIPTMR_075-32254332	1309465517	855854160	0.417	18295232	18484703	14751498	12532862	12984283	12321788	11317109	10881889	8884797	10592207	10789547	10156984	6756409	6896845	6617537	6649060	6972815	5764732	4821765	5671131	2607243	3400641	20524290	102969
NIPTMR_076-32256335	1481393455	936103564	0.417	19930366	20306322	16174746	13898046	14355661	13548362	12436062	12001985	9676029	11670861	11809283	11120595	7435527	7590745	7222106	7273088	7521667	6365823	5204591	6231702	2854003	3630708	23826813	1750
NIPTMR_077-32250345	1464136454	935039382	0.419	20248924	20380386	16234103	13706603	14320022	13535286	12491405	12012045	9843797	11801982	11937757	11191761	7417787	7620715	7344031	7415951	7785056	6362754	5337814	6341679	2897493	3828832	23303469	1435
NIPTMR_078-32252340	1392058306	891959662	0.42	19327532	19441953	15443146	13118463	13628714	12938308	11885124	11443880	9373471	11244101	11386369	10670365	7063712	7292873	7012441	7095156	7398914	6068824	5079037	6045158	2749899	3647056	22239906	1428
NIPTMR_079-32264274	1385279367	894773462	0.418	19169521	19314576	15482372	13142998	13690816	12897767	11875987	11444967	9362943	11152159	11321684	10652881	7101238	7260420	6943756	7025947	7295282	6042531	5030712	5999822	2762254	3566429	21802920	97192
NIPTMR_080-32262312	1358779709	874258585	0.419	18844476	19070871	15134526	12888141	13378293	12652453	11692422	11231246	9205444	11000044	11123774	10444142	6944214	7135100	6822728	6902564	7222864	5945279	4931351	5902222	2699243	3539569	20077925	216808
NIPTMR_081-32248335	1473001641	933582643	0.419	20163364	20407249	16253521	13834833	14405270	13535059	12519811	12055725	9862492	11780023	11975480	11194166	7456422	7637819	7314285	7385211	7732056	6372471	5336805	6345669	2887773	3800641	21204537	292217
NIPTMR_082-32246341	1390064844	894705715	0.417	19006283	19312119	15442206	13186483	13663836	12879962	11865614	11427973	9283470	11104482	11266937	10584019	7109059	7216147	6873024	6928130	7221022	6062235	4919932	5919749	2715299	3499742	20827570	200816
NIPTMR-083-33419388	1266707764	841430678	0.417	17605074	17769388	14140290	12049051	12489209	11829524	10889747	10441337	8547956	10265680	10335886	9704571	6504010	6645459	6348151	6420812	6718867	5558379	4593417	5484608	2497460	3279793	20461863	1953
NIPTMR-084-33421393	1201269183	803608495	0.42	16990800	17069697	13650437	11539600	12031800	11361923	10450187	10096448	8279154	9875190	10038729	9409758	6245507	6412341	6165056	6245246	6509812	5348654	4472375	5320030	2410594	3204888	18965224	86937
NIPTMR-085-33420393	1262745777	841519703	0.418	17677860	17921948	14258163	12117366	12598824	11873284	10951315	10548384	8595099	10325480	10446519	9803168	6557424	6694479	6404093	6470342	6727530	5594394	4584872	5535397	2529408	3297962	18603903	254486
NIPTMR-086-33397506	1261977711	836767577	0.413	17188549	17587111	14080780	12072743	12461823	11772327	10711536	10388787	8399195	10063386	10176456	9641056	6500359	6537471	6238102	6192590	6429931	5507528	4333133	5302926	2482999	3098891	19529672	135175
NIPTMR-087-33390532	1131804996	763986186	0.416	15890897	16103003	12862073	10969518	11379355	10721050	9839285	9506514	7745928	9243941	9352969	8824359	5909288	6014020	5738260	5773931	5989691	5035320	4023622	4943700	2246500	2885647	18742486	1864
NIPTMR-089-33403473	1149095273	775363540	0.416	16069977	16374115	13077675	11147509	11573328	10896126	10008363	9679590	7826243	9377018	9505594	8968147	6017893	6097631	5797626	5830585	6038356	5118086	4086275	4987632	2297367	2924806	17282139	196875
NIPTMR-090-32040157	1238440066	808682281	0.421	17503404	17589685	13982181	11794931	12346833	11679252	10762646	10339103	8502708	10222234	10305753	9654651	6366745	6590172	6340871	6417940	6694441	5492667	4578551	5493049	2475254	3277974	19375663	100902
NIPTMR-091-32031144	1312539932	857791267	0.421	18525682	18583224	14747956	12470403	13061924	12316070	11361706	10936062	9004395	10767949	10948033	10205243	6710052	6959340	6721771	6814980	7170084	5773818	4912124	5831977	2635949	3530018	19607924	182625
NIPTMR-092-32053105	1443372504	921843379	0.421	20078856	20140384	16045434	13454481	14135786	13386289	12328384	11856374	9709923	11655321	11805755	11030329	7283900	7572994	7268064	7329773	7694338	6279825	5288688	6271231	2838895	3779628	22032911	109285
NIPTMR-093-32034150	1304116465	852208942	0.416	17929659	18203086	14521791	12391946	12833172	12148129	11146730	10748642	8755611	10438573	10560246	9976927	6687275	6806442	6479680	6510538	6780988	5699853	4615966	5573992	2577510	3287425	21178511	1756
NIPTMR-094-32052114	1385515292	890692488	0.42	19039458	19271897	15288002	12995667	13514584	12813115	11776576	11321623	9266145	11135568	11235892	10524613	7013232	7214456	6899073	6973427	7262811	6002566	4999281	5972998	2722286	3572531	22079038	1913
NIPTMR-095-32038133	1426334304	916533013	0.417	19621277	19750200	15644054	13254468	13805090	13100534	11989967	11602658	9500112	11418019	11504978	10757679	7164297	7379417	7122807	7086796	7476213	6148686	5015393	6110545	2789021	3667878	22612366	1490
NIPTMR-096-32035150	670185434	492427961	0.417	10337218	10519335	8391478	7165814	7387038	7017992	6456744	6210081	5059602	6041805	6125534	5755828	3855770	3926212	3743639	3774268	3961283	3266511	2713909	3240541	1500220	1935744	10161133	188116
NIPTMR-097-32064033	1239142843	817993302	0.417	17332497	17575599	13996632	11898456	12363822	11681080	10743712	10372864	8458202	10094792	10246544	9613504	6417635	6562468	6262492	6319887	6596632	5468271	4485397	5380460	2486112	3206049	19472632	99832
NIPTMR-098-32039154	1204255557	788596833	0.413	16303820	16616499	13330203	11472216	11790910	11177908	10210059	9827868	7950112	9501014	9581356	9123216	6171976	6194857	5884047	5859620	6063672	5208948	4093221	5020712	2340028	2900719	18722018	109685
NIPTMR-099-32067035	1136201198	759213752	0.413	15815820	16070338	12857116	10965581	11319675	10715289	9846313	9469739	7716041	9241832	9309419	8805797	5925247	5999998	5711937	5741509	5931201	5024150	4007267	4886275	2261315	2888175	18853837	1565
NIPTMR-100-32058084	1132391784	757689690	0.415	15963579	16161460	12911370	11005581	11376526	10812227	9879155	9481127	7744782	9259384	9403598	8849189	5902791	6029061	5757574	5765190	6026870	5024703	4093208	4922210	2255948	2942325	18681761	1408
NIPTMR-101-32070038	1326539122	865240603	0.418	18508212	18680155	14838067	12562942	13077456	12406114	11400440	10993832	8980135	10795907	10915040	10204583	6794135	6972921	6714194	6722238	7084872	5806317	4757255	5786880	2659313	3479582	20418633	118433
NIPTMR-102-32052116	1370377558	884486726	0.418	18919547	19222115	15324847	13029105	13551110	12771436	11742533	11354893	9199574	11069125	11190983	10523794	7016683	7147576	6836168	6868076	7143400	6007981	4799419	5893803	2688262	3485953	19585426	323213
NIPTMR-103-32066035	1272053048	835087648	0.416	17822104	17996120	14333484	12144884	12633587	11984348	10994404	10562446	8669760	10337098	10437708	9830662	6530391	6686242	6412220	6416306	6756119	5619635	4539464	5518078	2543135	3286615	19679413	117906
NIPTMR-104-32056113	1005249040	689563521	0.422	14996037	15015093	11898099	10019101	10470385	9955043	9172694	8850567	7261733	8739645	8834850	8257484	5434351	5604414	5420128	5485206	5779537	4667675	3917273	4703811	2134462	2852615	15900128	111229
NIPTMR-105-33423392	1627416552	1028820089	0.412	21020738	21607522	17281776	14961663	15332795	14468201	13228705	12796454	10330005	12341479	12465569	11770036	8029229	8048103	7592110	7625219	7816415	6816774	5296396	6524707	3035412	3758870	23683581	247075
NIPTMR-106-33427397	1417022255	920177253	0.415	19103687	19433057	15501743	13290605	13752123	12969259	11884677	11463765	9330534	11185780	11273809	10634728	7169195	7274085	6913146	6925144	7210930	6069266	4908917	5934333	2743115	3483206	21663565	135119
NIPTMR-107-33424394	1211400503	820764175	0.412	16564598	16998156	13568802	11723293	12077493	11344458	11233244	10101964	8101094	9714265	9811409	9253007	6289465	6290845	5973999	5886439	6076908	5339769	4000187	5098961	2386038	2932543	17175237	334392
NIPTMR-108-33420395	1330181098	874207050	0.409	17775411	18277436	14587709	12569799	12889903	12217808	11094183	10728949	8672106	10393277	10491711	9956617	6753145	6764155	6393791	6343547	6591982	5715962	4393021	5454241	2539587	3144981	19817473	200102
NIPTMR-109-33426398	1411134620	915228625	0.412	18687390	19188048	15335206	13228728	13635441	12821704	11735884	11380629	9122644	10968073	11073688	10475421	7105097	7148338	6779192	6744001	6944510	6037456	4689641	5795549	2687997	3341962	22799214	2090
NIPTMR-110-33409456	1381293716	890552933	0.416	18557486	18887678	15064097	12844488	13302238	12579719	11553178	11177354	9033346	10848724	11005275	10357711	6944094	7047928	6713845	6730237	6990821	5917991	4751212	5771480	2659293	3409546	19399251	304412
NIPTMR-111-33425399	1290267348	857554740	0.414	17928905	18189717	14486800	12287312	12765721	12134042	11059180	10712491	8681985	10458919	10564895	9930923	6634144	6758757	6520299	6428654	6751228	5659234	4492509	5554686	2562607	3290712	20141983	84799
NIPTMR-112-33401478	1591829416	1005860425	0.411	20615773	21100893	16854480	14447617	14871540	14102392	12862525	12435102	10071969	12067817	12176665	11526314	7794344	7846860	7476465	7412070	7698561	6635501	5113581	6359902	2946559	3701189	24116721	83052
NIPTMR-113-33402494	774141094	560476184	0.41	11304882	11653372	9302117	8024077	8242757	7788739	7159788	6904162	5504589	6635895	6681242	6319736	4334516	4324730	4079143	4030832	4144719	3646911	2771221	3492063	1622859	1998466	12446408	146553
NIPTMR-114-33390539	1432138146	929605450	0.411	18990726	19450293	15554683	13378203	13801575	13014898	11904244	11508421	9297268	11129262	11216779	10642220	7217502	7264762	6873645	6856541	7089323	6086035	4782000	5880546	2750280	3443448	22922441	2131
NIPTMR-115-33422398	1308916752	868007112	0.412	17548952	18033722	14402607	12489250	12811621	12061718	11039445	10684807	8593481	10298782	10421323	9841249	6694317	6714775	6357670	6351037	6547018	5666424	4444352	5442986	2540973	3153823	21318657	1926
NIPTMR-116-33422400	1568897267	998815600	0.411	20450672	20938340	16739297	14401712	14808487	13994227	12738580	12352947	10008384	11945170	12080647	11436647	7740138	7771100	7407070	7374925	7623664	6579752	5113277	6307026	2919892	3669985	24787275	2437
NIPTMR-117-33423400	1414587515	923357734	0.414	19121455	19475042	15569141	13269490	13753033	12997985	11879726	11499453	9335845	11180169	11301770	10650564	7133559	7256600	6942388	6929927	7174468	6094309	4794741	5931320	2742686	3489734	22577708	1908
NIPTMR-118-33399491	1206914585	807673007	0.411	16487541	16923745	13606998	11689478	12064726	11336578	10317900	10045900	8035195	9616252	9734116	9287620	6266432	6268140	5961563	5863368	6006883	5324483	3981710	5039978	2341722	2863278	20120439	1929
NIPTMR-119-33402496	1335772013	878014293	0.411	17880697	18259831	14648604	12612669	12939884	12210413	11203409	10832601	8724232	10417803	10580189	10011833	6789690	6826916	6487865	6440981	6630718	5753339	4515806	5502234	2568868	3213451	21503378	1868
NIPTMR-120-33401480	1122558490	762423824	0.411	15499111	15824478	12670581	10920784	11231262	10596701	9676950	9396587	7567091	9036191	9155022	8675901	5891696	5902774	5576713	5564572	5760199	4982608	3888594	4777736	2225510	2778363	17696741	115921
NIPTMR-121-33390544	1336073679	873709384	0.408	17522304	18043425	14499402	12591913	12842881	12098567	11068488	10697152	8611923	10234670	10380078	9859862	6748986	6721215	6315076	6306102	6453023	5651199	4406530	5372802	2518199	3093618	20268635	164452
NIPTMR-122-33423401	1167158239	782829398	0.411	15873778	16368021	13075187	11320689	11615871	10937136	9958338	9671166	7790327	9286576	9392754	8913775	6048184	6065785	5738069	5702740	5835740	5154449	3905436	4880581	2274923	2775718	17915388	168702
NIPTMR-123-33336380	1667550697	1042439785	0.409	21332142	21982133	17628790	15196915	15606861	14709190	13381279	12995230	10430592	12505996	12626884	12002675	8185512	8166246	7704540	7621139	7866114	6915678	5253342	6570101	3068264	3755836	23334254	354441
NIPTMR-124-33332414	1503042148	960621765	0.415	20091698	20458374	16396350	14000657	14509215	13713709	12519412	12119299	9776682	11707238	11880157	11205014	7537623	7647023	7276582	7279397	7541011	6431807	5106880	6245048	2878386	3636343	22899494	135690
NIPTMR-125-33358325	1372456714	888416917	0.421	18738649	18980084	15238115	12867710	13453800	12673640	11620793	11265218	9153569	10938028	11079800	10435689	6931384	7119650	6811769	6815463	6998885	5980616	4730275	5850127	2651288	3403083	21593848	75969
NIPTMR-126-33332415	1492805917	948425740	0.417	19942981	20307618	16186457	13867994	14350587	13517778	12435418	12009563	9724057	11616721	11800986	11113211	7452368	7586390	7229346	7288456	7528255	6347134	5140070	6199733	2854249	3641873	22460301	161700
NIPTMR-127-33352321	1461090022	942653581	0.41	19303577	19765366	15846153	13665003	14037186	13243335	12109113	11693060	9429478	11263989	11372383	10821685	7338891	7373006	6970075	6967048	7184425	6212021	4849651	5934700	2781043	3435402	23373190	1711
NIPTMR-128-33336382	1331291811	873776229	0.413	18166902	18549312	14804034	12659601	13073765	12347323	11261139	10927883	8826704	10583101	10677848	10134071	6821689	6889264	6572976	6528399	6759724	5795015	4516394	5600055	2601337	3251834	19747657	216107
NIPTMR-129-33338386	1228132010	817814314	0.417	17192879	17376386	13885140	11822080	12257081	11579993	10660664	10243419	8347952	10006048	10135906	9516716	6362851	6519652	6216595	6290216	6509551	5443134	4475956	5359162	2451605	3180794	19343832	99412
NIPTMR_130-36989148	1513444203	1002249541	0.406	18497785	19242235	15453838	13510696	13719802	12901952	11727311	11438295	9094202	10860309	10963167	10460715	7228665	7126875	6666514	6550736	6688445	6077462	4379247	5618493	2660158	3148521	23329209	3702
NIPTMR-131-33338387	1388547522	900545813	0.413	18556231	18988538	15171710	13082885	13470129	12691963	11628761	11224079	9052591	10842916	10968032	10393676	7018777	7065146	6701509	6707775	6920247	5960803	4682682	5712818	2653748	3330285	19889502	292592
NIPTMR-132-33351321	1403970618	911799617	0.408	18461737	18961957	15237522	13171322	13467528	12763276	11573245	11244206	9014535	10798687	10834687	10388423	7047388	7051294	6676452	6549716	6748563	5958564	4493424	5607286	2628068	3207598	22515699	1985
NIPTMR-141-33342355	1215927433	809333472	0.406	16095515	16723536	13491643	11744571	11970434	11289978	10199202	9928849	7897024	9403851	9498132	9153377	6263746	6192258	5805781	5701723	5791802	5281316	3809011	4873395	2320435	2697318	19762455	69375
NIPTMR-142-33335380	445097726	343287826	0.41	6874868	7051485	5628482	4857956	5001326	4710502	4309361	4157869	3367512	4017592	4072584	3841881	2614760	2607514	2506518	2448464	2517644	2231963	1650362	2090100	986815	1204195	8415609	572
NIPTMR_143-37016991	1810565406	1156676143	0.402	21039890	22012743	17717423	15587584	15706443	14816908	13395757	13050473	10302271	12329513	12456959	11961023	8358992	8103817	7572664	7389979	7528768	6960482	4947316	6348536	3043579	3512080	26952915	4245
NIPTMR_144-37016993	1631893558	1074188572	0.403	19566275	20317847	16364269	14285462	14488946	13713980	12336620	12018617	9554835	11425063	11494256	11064202	7635052	7527577	7048614	6799523	6960956	6423346	4437072	5862462	2791130	3265495	24655407	3993
NIPTMR_145-37014989	1725077021	1116607353	0.408	20708803	21356485	17167525	14903799	15226595	14373561	13053170	12689571	10149419	12120934	12241170	11669596	8001618	7925818	7465292	7370766	7573709	6766585	5017603	6295930	2981207	3591827	25612862	4664
NIPTMR_146-37016997	1764913633	1128100261	0.409	21072262	21616009	17413161	14943131	15350253	14573174	13115165	12764158	10204746	12263549	12385323	11806123	8041759	7998046	7620984	7358017	7625206	6777885	4920609	6344348	2987418	3609192	25781507	4347
NIPTMR_147-37017000	1566194234	1040544361	0.408	19226872	19855621	15979981	13890615	14140366	13325703	12137730	11748670	9401613	11258946	11342669	10827108	7439027	7375379	6961520	6828541	7005482	6266410	4638475	5855348	2773632	3337760	23023339	130198
NIPTMR_148-37012001	1459957105	985311103	0.402	17851828	18510163	14872494	13061198	13198682	12471234	11256499	10963531	8740117	10435934	10507175	10082913	7004255	6840661	6442333	6245757	6443688	5827861	4167398	5354068	2578326	3035972	22457753	3741
NIPTMR_149-37015997	1399835688	950775446	0.402	17350953	17962432	14447607	12660831	12814101	12127808	10920329	10631252	8455867	10133977	10209576	9798462	6796453	6643480	6266463	6052032	6218493	5686725	3991494	5223677	2502389	2954347	19882490	238260
NIPTMR_150-37017005	1192897384	827956887	0.412	15637481	16041791	12813320	11066321	11371684	10729891	9727402	9503174	7663604	9144120	9260948	8749967	5946586	5969189	5680897	5591091	5788400	5040467	3839215	4776667	2244346	2787221	18439691	75266
NIPTMR_151-37014003	1668113776	1089097819	0.406	20157102	20882991	16717457	14577138	14831841	13985706	12666464	12371595	9832417	11803556	11889493	11348636	7821490	7700275	7253380	7099367	7285349	6569491	4752943	6091152	2903869	3462196	25143382	4172
NIPT_MR_152-38906898	1216123807	820090437	0.406	16063967	16748726	13444714	11774888	11999634	11266621	10216545	9969168	7856981	9434908	9532127	9107868	6287711	6193761	5799205	5670490	5789375	5288323	3830073	4904420	2309154	2699830	20533988	1974
NIPTMR_153-37014005	1781371038	1140970294	0.403	20771838	21640802	17405589	15246434	15459289	14589709	13142714	12833617	10205876	12188130	12256810	11806015	8167433	8000346	7543620	7308698	7436929	6848818	4811939	6286559	3002595	3483115	25537140	135033
NIPTMR_154-37013001	1901576819	1200653158	0.406	22224944	23021836	18457020	16066221	16389200	15471384	14007256	13606277	10865455	13025076	13108084	12525718	8632134	8525637	8006908	7860489	8075998	7212830	5333912	6743998	3200734	3833383	27728342	5181
NIPTMR_156-36988137	1852174452	1181961273	0.405	21837889	22662075	18207022	15880272	16148212	15222325	13799839	13415484	10700003	12778758	12887028	12362855	8510068	8377856	7910113	7715724	7908732	7128813	5165126	6622212	3142135	3737682	26370051	124883
NIPTMR_157-37012010	1449488239	975706637	0.404	17927526	18645213	14999637	13121366	13278166	12545885	11371874	11053832	8804917	10480326	10595444	10106396	7036131	6910516	6425805	6318617	6426598	5894042	4214828	5398226	2592956	3039527	21712488	127634
NIPTMR_158-37012015	1032452311	743771860	0.397	13030421	13718526	11094669	9848038	9857123	9301838	8379085	8158923	6423211	7651985	7710082	7450202	5273615	5061518	4690120	4505230	4566348	4348517	2925088	3879081	1897368	2111523	15305910	212717
NIPT_MR_158-38909904	1255482762	849141302	0.405	16563334	17240890	13835684	12105179	12260263	11593865	10499425	10207596	8149717	9765047	9818577	9381392	6484324	6371096	6009333	5901664	6046993	5428164	3975814	5066849	2395032	2858944	18728916	245412
NIPT_MR_159-38906900	1046525652	729774136	0.41	14304814	14725097	11829865	10214934	10487234	9854775	9003330	8740458	6970014	8358395	8445746	8031015	5486772	5492784	5194599	5089154	5250767	4642520	3495766	4385864	2043800	2491358	17513285	1983
NIPT_MR_160-38906901	1053852394	731355664	0.407	14421424	14883419	11933502	10349808	10564375	9955796	9091750	8787607	7071937	8433162	8511347	8090836	5562424	5539373	5177759	5148925	5308126	4665784	3525759	4396780	2082479	2544767	16414437	153335
NIPT_MR_161-38908909	1137897521	778824491	0.408	15600802	16089720	12833328	11058486	11355790	10732412	9769018	9479633	7642267	9141714	9208766	8740187	5935014	5945426	5648902	5557675	5770015	5007980	3786659	4789535	2255942	2766510	16647012	261558
NIPT-NK-013-25183583	1299518962	909235578	0.42	16130703	16343909	13069215	11034836	11545331	10906771	10004714	9677869	7851923	9446085	9545039	8975212	5964088	6100350	5869021	5884091	6084868	5136829	4127324	5046771	2313689	2974956	17993550	95113
NIPT-NK-014-25183584	1252742051	871296812	0.426	15994843	15952772	12639086	10564578	11176311	10534684	9702155	9430024	7777306	9317091	9410537	8805026	5715221	5984166	5821853	5920404	6170164	4987357	4212051	5083505	2266862	3055097	17928760	4514
NIPT-NK-015-25183585	1014613124	731559327	0.405	12202820	12650917	10193129	8864165	9014099	8534295	7682240	7463660	5934097	7124292	7172745	6889072	4700139	4673069	4441575	4242660	4340235	3997161	2759446	3667974	1802241	2013649	15235375	3533
NIPT-NK-016-25183588	1302563788	921381293	0.408	15740892	16135281	12972048	11139363	11468874	10850838	9845645	9548498	7683693	9203818	9284818	8819778	6017827	6015144	5700693	5634985	5805043	5085656	3900711	4816275	2361970	2790129	19111033	4511
NIPT-NK-017-27216311	1396628208	982726155	0.403	16362711	17000914	13602863	11908930	12123128	11403935	10370326	10067995	8065147	9617277	9680233	9262776	6400020	6314569	5933571	5809657	5930166	5350132	3922584	4968431	2375441	2806605	19857109	109142
NIPT-NK-018-27220288	1150471086	826066080	0.403	14001592	14577525	11712350	10267791	10390869	9844194	8896276	8614356	6882082	8237004	8279174	7942296	5496907	5378185	5063773	4933767	5040965	4610612	3286889	4238942	2018641	2374555	17605108	3838
NIPT-NK-019-27209348	1160047169	836081107	0.411	14105029	14454405	11563912	9979738	10266572	9651128	8816601	8596136	6926789	8252320	8322646	7901629	5353001	5387813	5105836	5077829	5205023	4565470	3453161	4340387	2031058	2497790	17014144	4555
NIPT-NK-020-27215326	299082465	246407919	0.401	4038905	4223325	3371579	2968104	2995517	2835418	2567631	2510964	1959735	2373273	2385578	2285212	1582331	1551715	1448498	1404286	1430341	1335577	928374	1203880	581244	674515	5113925	1053
NIPT-NK-021-27208351	1264536385	883112025	0.423	16076450	15979780	12760311	10628837	11231680	10647700	9792505	9552203	7784428	9309803	9434702	8827239	5751326	6008812	5834747	5923168	6201444	4995432	4249912	5044405	2261255	3063167	17167929	97901
NIPT-NK-022-27217324	1403556882	975168863	0.419	17282410	17424408	13855213	11720889	12244355	11567639	10671164	10294262	8422782	10058844	10198216	9591921	6336297	6514728	6267166	6345043	6617345	5446974	4552618	5417688	2463552	3234854	19073870	98544
NIPT-NK-023-27228239	1199581702	839971337	0.426	15366515	15278698	12130311	10046789	10676227	10096768	9338311	8983466	7448721	8964168	9041551	8416660	5455638	5761961	5601576	5751074	6003838	4756071	4163969	4894678	2164517	2972028	15872570	113805
NIPT-NK-024-27217325	567144426	444686706	0.414	7642564	7781937	6225349	5284325	5478256	5181258	4734803	4608492	3727176	4473852	4504567	4254444	2846398	2912300	2771434	2774895	2872573	2439411	1914369	2377351	1087275	1395860	8611225	36533
NIPT-NK-025-27228240	1094889643	778857090	0.42	13920784	13975420	11163922	9336234	9790943	9283604	8545764	8233072	6779644	8118862	8181132	7656861	5022744	5227088	5047475	5098005	5326891	4367011	3588897	4364296	2095126	2613183	14791802	107932
NIPT-NK-026-27226303	1089597465	768354339	0.425	14044317	13969081	11097050	9196764	9761985	9244521	8553910	8231069	6792000	8170796	8259746	7715489	4992172	5238885	5121763	5236159	5434339	4360248	3725798	4467833	1975654	2680225	15533949	4696
NIPT-NK-027-27228241	945002324	676875242	0.416	12036064	12089753	9640487	8051068	8456551	8041681	7281199	7086285	5802353	7018070	7009995	6587481	4336465	4473582	4350224	4279287	4519783	3725888	2906300	3708188	1688409	2196488	12639812	103633
NIPT-NK-028-27217326	1013512039	726841790	0.414	12773631	12927253	10314201	8736330	9079752	8639298	7873539	7596656	6207276	7433874	7471252	7058554	4697760	4816991	4594605	4594049	4808098	4017213	3175735	3969335	1804266	2326177	14799692	3775
NIPT_NK_029-30312286	1067370300	723768755	0.419	15453378	15624756	12417970	10455738	10955070	10357803	9515971	9192281	7520174	9015872	9105297	8565669	5659602	5809564	5608633	5600820	5904979	4840693	3968773	4820377	2192435	2863509	16692458	118942
NIPT_NK_030-30318288	1063258547	722360415	0.413	14884256	15115220	12116544	10383409	10652239	10093703	9288768	8912603	7268643	8693740	8793280	8303651	5593554	5643451	5378234	5423973	5641260	4724191	3866974	4606092	2136665	2767747	16775541	101689
NIPT_NK_031-30306282	1193502869	791640146	0.423	17185267	17141376	13633560	11405024	12002787	11336831	10514051	10062648	8338420	9968559	10122296	9419903	6175785	6451851	6229991	6360879	6714291	5327642	4631173	5416136	2446738	3325427	19304587	1445
NIPT_NK_032-30310281	1125184237	759327359	0.416	15747815	15970180	12688442	10901935	11264254	10640596	9805607	9429599	7681564	9193938	9300348	8732341	5866306	5973974	5685477	5750269	5986890	4985370	4100680	4894863	2251248	2923788	17617284	101836
NIPT_NK_033-30297269	1270694550	835314111	0.422	18063805	18047027	14316337	12021733	12633974	11918456	11071958	10612691	8750505	10482062	10632868	9938823	6514141	6785022	6509763	6680944	7048083	5587060	4870215	5690328	2585883	3504527	20404175	1553
NIPT_NK_034-30318289	1117592614	750779340	0.417	15836297	15985475	12703396	10765220	11185253	10611212	9776254	9383399	7736311	9274145	9323150	8735747	5802768	5996332	5734030	5785022	6097514	4978680	4158188	4958208	2270481	2983620	17658565	89586
NIPT_NK_035-30296267	1178143716	789009299	0.418	16779031	16825469	13420411	11323716	11815342	11187584	10317461	9950399	8160061	9774219	9875425	9238912	6136973	6294765	6072502	6130998	6466737	5237600	4413084	5247019	2394122	3201320	18913332	48369
NIPT_NK_036-30304277	1192186891	794126277	0.421	17054198	17136250	13630638	11488983	12033242	11373014	10504351	10103862	8292596	9906324	10069288	9374220	6224383	6421386	6151550	6286239	6589336	5342222	4541787	5356986	2416658	3254957	19616132	1381
NIPT_NK_037-30308283	1209247411	805924804	0.419	17116605	17228146	13691480	11571481	12067219	11430201	10536925	10144845	8328609	10015829	10101730	9454560	6258076	6461848	6194873	6284220	6591925	5375267	4509395	5354133	2457700	3250490	19692931	1456
NIPT_NK_038-30311282	625273028	461617372	0.423	9992377	9948051	7923387	6639895	6999032	6604762	6088228	5865540	4837374	5799801	5872930	5474494	3584490	3734728	3611663	3687553	3866908	3100349	2666881	3156236	1411593	1916652	10729909	53194
NIPT_NK_039-30317288	1119103841	753173882	0.419	15911377	16083253	12745654	10801067	11277432	10675353	9827458	9464749	7689435	9255324	9348137	8749731	5826464	5982346	5744552	5787520	6034472	4990463	4115176	4945059	2273655	2969210	18172840	1647
NIPT_NK_040-30305277	1199678971	795255082	0.423	17287319	17269547	13666352	11446376	12060349	11421078	10600390	10147165	8386378	10030531	10176691	9462873	6204746	6465984	6233410	6357516	6742251	5361720	4649983	5474103	2454393	3358093	19370658	1734
NIPT_NK_041-30296268	1208177381	805862714	0.42	17262142	17317056	13728208	11575147	12167810	11460980	10590327	10198294	8407702	10056998	10188242	9503968	6261286	6512150	6224972	6361659	6681796	5385736	4574762	5418018	2463495	3328321	19512697	1781
NIPT_NK_042-30308284	1147392813	771280617	0.424	16813784	16798268	13300543	11160577	11764263	11119001	10315148	9884097	8174422	9790081	9919157	9222605	6052476	6303282	6095068	6229597	6557309	5205797	4557990	5324437	2396106	3265825	18181768	74402
NIPT_NK_043-30315286	1194148504	794822741	0.421	17082442	17172356	13619931	11439679	11987323	11361009	10426770	10083984	8328913	9956151	10048313	9393959	6179226	6423612	6206545	6273431	6583517	5335239	4464670	5351622	2431676	3251213	18899908	54706
NIPT_NK_044-30306283	1157261846	775606243	0.424	16967723	16853829	13311776	11092430	11702703	11104504	10304186	9876967	8229912	9836392	9958778	9268249	6035872	6350663	6153182	6293124	6687748	5213551	4624575	5374104	2405808	3332653	18365002	47220
NIPT_NK_045-30313284	1094592385	736650916	0.417	15523248	15617895	12434202	10598609	10972004	10375036	9594904	9226880	7571624	9057568	9148349	8577398	5715710	5874052	5639625	5719502	5992113	4877695	4113178	4863831	2239335	2939935	18076175	1475
NIPT_NK_046-30297270	1046773140	711388792	0.418	15029669	15181634	12062316	10282548	10687475	10085246	9311282	8971705	7340362	8765629	8895214	8330621	5543610	5704028	5465333	5552214	5790655	4729755	3987814	4725329	2142981	2834153	16837413	1250
NIPT_NK_047-30305278	1321964244	867109900	0.42	18626048	18714642	14833041	12547027	13142022	12412648	11474489	10985978	9029828	10829143	10974598	10236029	6746782	6994060	6739990	6817839	7161545	5847447	4922401	5845817	2656037	3540605	20500302	102683
NIPT-NK-048-30798827	1224293764	809720115	0.423	17639545	17743204	14016762	11802513	12378971	11706653	10832903	10409577	8593472	10282516	10414675	9667431	6382500	6609311	6369881	6502811	6814484	5507836	4642002	5559349	2514807	3374028	18581723	150826
NIPT-NK-049-30800843	963605383	665741776	0.42	14259172	14331818	11409887	9593219	10064951	9506600	8738975	8427529	6927628	8318186	8399018	7848766	5200231	5365829	5167366	5236874	5487400	4457825	3763681	4468832	2100696	2691695	16416207	1016
NIPT-NK-050-30801833	1133859075	761215043	0.42	16237361	16350014	13060068	10987849	11520115	10839453	9994681	9628343	7858095	9442711	9573884	8999012	5959957	6134529	5894695	5922712	6197567	5093158	4225463	5072695	2308346	3039618	18592087	1332
NIPT-NK-051-30780224	1159584926	772369346	0.418	16335345	16521495	13202393	11130436	11639026	11045835	10095888	9752985	7962935	9548530	9637257	9052993	6007215	6178306	5928835	5934597	6208438	5146503	4184747	5114937	2336978	3034728	18904352	1438
NIPT-NK-052-30800844	1249260693	811605133	0.426	17813376	17805057	14153302	11843496	12492743	11804392	10872528	10454471	8624567	10359747	10504175	9788729	6398060	6695289	6467939	6583496	6897379	5526675	4782766	5615801	2510308	3395484	19029486	123238
NIPT-NK-053_2-32034149	1406816436	907073890	0.417	19257580	19427557	15467187	13113667	13620689	12927736	11871074	11417290	9398444	11233020	11350434	10618249	7095850	7264530	7000685	7050243	7405687	6126562	5026457	6009239	2758694	3629426	22245541	1616
NIPT-NK-053-30801834	928415412	647397499	0.42	13889286	13876359	11030411	9288472	9709339	9209664	8508989	8152264	6740338	8082969	8160645	7610939	5023247	5207541	5018175	5074554	5352407	4385981	3645792	4327873	1973467	2635636	15785574	1354
NIPT-NK-054-30780225	1214765047	803265521	0.42	17222814	17355076	13814091	11678646	12190945	11525564	10614716	10216261	8344181	10046627	10160456	9521305	6303683	6508518	6233354	6306787	6587232	5413188	4533277	5409440	2456430	3226504	19769643	1373
NIPT-NK-055-32032137	310980411	244420914	0.422	5228936	5204243	4166578	3473540	3650254	3468570	3185131	3054833	2534669	3016313	3056094	2867898	1874623	1950867	1882453	1905822	2006162	1617485	1361352	1642267	731837	985665	5568442	26519
NIPT-NK-056-32038129	1147535543	769859300	0.416	16141272	16310867	12988434	11041345	11469957	10887654	9946720	9601898	7830662	9368946	9498596	8931497	5938687	6059825	5809980	5799650	6101952	5072818	4086880	4985173	2298137	2970148	18649653	30852
NIPT-NK-057-32052112	1351926804	872435860	0.421	18887991	18950942	15076832	12722992	13302038	12561097	11613750	11157194	9175443	10951998	11122896	10413375	6850130	7118355	6837792	6949027	7266327	5900843	5017494	5898993	2674964	3582732	20681312	114086
NIPT-NK-058-32054098	1463770336	928878397	0.419	19975504	20181156	16056726	13550726	14148624	13403384	12306232	11841107	9723019	11638121	11767682	11023862	7298099	7529830	7246762	7278367	7609459	6267542	5124008	6260387	2839187	3726876	23096712	1657
NIPT-NK-059-32044119	1354711154	873516234	0.424	19126617	19089065	15178945	12669340	13353205	12643137	11695802	11234976	9286200	11113171	11273560	10482865	6862112	7169580	6936290	7058213	7426918	5921494	5147037	6016482	2699817	3686472	20981576	77472
NIPT-NK-060-32039153	1252384155	824865969	0.417	17691443	17795311	14171183	11948777	12466387	11793011	10830089	10428816	8578099	10242107	10377791	9721708	6437416	6648327	6386460	6429598	6761492	5495151	4611604	5504114	2503901	3319923	19208272	149946
NIPT-NK-061-32056109	1309534775	849693789	0.419	18273969	18433702	14685242	12338063	12925080	12216617	11235775	10840010	8850359	10665963	10731116	10070334	6659146	6876501	6599711	6642349	6957311	5748321	4676193	5707609	2574194	3399628	20280485	85963
NIPT-NK-062-32056111	1426073740	905845515	0.425	19871351	19849309	15743530	13207025	13875207	13134237	12125957	11686134	9626254	11544988	11728575	10898364	7154062	7422887	7171831	7344452	7709841	6162849	5375004	6257794	2823408	3811020	21971361	49291
NIPT-NK-063-33338377	1493199527	959234529	0.41	19649477	20070506	16075170	13854348	14224843	13468965	12290694	11877734	9577215	11461757	11603730	10989004	7481170	7485265	7081241	7045701	7293020	6299014	4891366	6028617	2818537	3499442	22748378	143505
NIPT-NK-064-33337392	1450007742	925575534	0.412	19161394	19534557	15609878	13387029	13788153	13083695	11923578	11531272	9319928	11203954	11279448	10681451	7205983	7270445	6938550	6877630	7182121	6101351	4806144	5885165	2749422	3446953	22352713	67123
NIPT-NK-065-33338379	1344262418	872546555	0.415	18141274	18468328	14835909	12697078	13104709	12374686	11330027	10962543	8843829	10577202	10724662	10162505	6829157	6918440	6577354	6544783	6758265	5821279	4576399	5612630	2577583	3242951	20653028	136686
NIPT-NK-066-33352320	1330229359	864943567	0.414	17991263	18337336	14733633	12602679	12980986	12300588	11216707	10882301	8741411	10474262	10595615	10049016	6755710	6836234	6518260	6458674	6627881	5778866	4418085	5562857	2551253	3178378	20813444	113915
NIPT-NK-067-33353321	1202858793	794275812	0.422	16896056	17058067	13623011	11429746	11981394	11318279	10404782	10077546	8218501	9859163	9974228	9336287	6171494	6391185	6106779	6206389	6408702	5346377	4340618	5319577	2381288	3129767	18715943	102002
NIPT-NK-068-33355322	1394810737	898077515	0.416	18742251	19142000	15284848	13063840	13538396	12783166	11722483	11315466	9155525	10955478	11087607	10478188	7040137	7127233	6808728	6824430	6995923	6016508	4742601	5819310	2667401	3357107	22463485	1979
NIPT-NK-069-33334371	1535304780	983075015	0.413	20349453	20790837	16651404	14309955	14767891	13899922	12728163	12312405	9943495	11888410	12049501	11372187	7688352	7762815	7329911	7377816	7622961	6524701	5185917	6306655	2929216	3683162	22697815	214367
NIPT-NK-070-33336379	1426652020	924727833	0.413	19111666	19560847	15632279	13455649	13881544	13086989	11960768	11560536	9345240	11181690	11323731	10693768	7228588	7287788	6916007	6922074	7128678	6133504	4826932	5896157	2736130	3429125	22997623	1807
NIPT-NK-071-33332413	1437423217	923388786	0.414	19153192	19578996	15638922	13475064	13893016	13111525	11980647	11584941	9351038	11175918	11297355	10716831	7226896	7286164	6931164	6910305	7124690	6150567	4817272	5923484	2734247	3407168	21849960	151510
NIPT-NK-072-33350319	1295978591	851844935	0.418	17885697	18111307	14441640	12338353	12795002	12061807	11124025	10710902	8735068	10441838	10554454	9926894	6650719	6785706	6455976	6559050	6746585	5676672	4621848	5586666	2551920	3302415	21111593	1923
NIPT_NK_073-37012016	1831441648	1174597645	0.408	21915123	22603544	18083539	15729435	16051119	15159656	13795577	13358502	10749216	12856512	12956199	12283513	8408649	8380425	7922440	7792461	8007124	7092877	5296703	6704571	3149661	3846566	26114071	107329
NIPT_NK_074-37011013	458872545	366679986	0.402	6641338	6928130	5596094	4864037	4935438	4680682	4209544	4108032	3248550	3885038	3901696	3756316	2621510	2566267	2409409	2314020	2377531	2188944	1512078	1991918	964689	1112915	8209819	19680
NIPT_NK_075-37016007	1237657258	863551812	0.393	14821970	15597789	12650393	11286429	11211104	10625206	9496720	9273077	7303836	8701584	8732842	8449772	6024941	5756537	5323097	5060176	5131223	4965524	3243299	4337956	2153375	2360616	18883940	96997
NIPT_NK_076-36989173	1534111616	1017135530	0.408	18950861	19518288	15669359	13613498	13903579	13127541	11901938	11555220	9251654	11037951	11186470	10658842	7300062	7251242	6860477	6692274	6905368	6146962	4539713	5771485	2711680	3283277	23478769	3499
NIPT_NK_077-37016009	1404101650	936656642	0.417	17925169	18193352	14539234	12440129	12876856	12141335	11183936	10744694	8745321	10475444	10552586	9990235	6709318	6800058	6498752	6541858	6791318	5701982	4634443	5538788	2575320	3316553	19282426	220328
NIPT_NK_078-37017024	1711416907	1116691679	0.402	20283469	21073442	16967400	14924694	15061443	14215163	12892969	12486390	9949507	11841770	11965592	11464224	7985288	7802187	7325952	7100300	7261790	6646323	4767558	6089666	2924977	3425042	24909823	119683
NIPT_NK_079-37018012	1665232924	1083685321	0.403	19775098	20547852	16554646	14475311	14672681	13867993	12544593	12196979	9713582	11576994	11688381	11192276	7778425	7623442	7112531	6968215	7110604	6478623	4686202	5950382	2863038	3346634	25030949	3900
NIPT_NK_080-36988149	1930865899	1215182743	0.406	22659921	23265814	18727279	16203801	16547387	15663663	14197402	13715361	11016871	13162240	13297652	12707548	8686240	8662831	8162076	7950581	8251787	7281051	5396861	6847835	3236306	3889780	27067353	122778
NIPT_NK_081-37013017	1567997858	1031921868	0.401	18682914	19414605	15653251	13750612	13897044	13125832	11829263	11518983	9174761	10910680	11000385	10613747	7334764	7221270	6755659	6501246	6689576	6133801	4322316	5594047	2672063	3110974	23783442	3649
NIPT_NK_082-38898890	1199034844	818590764	0.409	16338162	16716453	13374601	11535492	11866707	11194411	10212300	9846123	7998245	9557201	9651604	9132635	6198203	6228299	5907187	5824420	6063850	5255494	4027635	5026993	2354553	2929390	19754131	2126
NIPT_NK_083-38904914	1208697670	814059744	0.41	16242149	16697064	13362369	11569056	11858758	11195170	10207274	9888643	7951050	9509302	9630161	9111376	6204353	6216640	5898183	5834079	5991350	5267172	3979659	4989710	2321902	2875269	19876625	2115
NIPT_NK_084-38906906	1241488386	838564475	0.409	16725622	17128331	13752646	11852742	12166075	11516258	10444910	10143733	8157650	9770915	9827825	9370513	6369462	6367234	6062958	5953808	6120477	5385254	4021854	5130668	2395603	2935844	19288147	125584
NIPT_NK_085-38906908	1248205470	840431824	0.413	17124626	17376181	13877198	11886861	12259686	11609635	10583258	10243334	8350920	9949041	10052445	9502863	6398739	6486081	6180841	6156500	6386589	5455881	4256060	5272230	2434109	3107229	20426136	1893
NIPT_NK_086-38909912	1318992648	878544455	0.409	17612391	18089275	14478317	12572769	12856060	12129028	11069846	10703737	8604611	10259512	10404715	9885342	6753624	6747792	6376764	6322989	6489938	5699040	4372180	5421560	2519779	3090268	21556788	2168
NIPT_NK_087-38901906	1155335096	794355528	0.403	15265585	15857359	12806510	11188488	11374382	10698576	9694052	9421179	7476224	8944576	9019896	8644524	6002576	5896697	5492443	5371223	5501814	5011062	3611383	4617121	2191325	2580240	19197866	1961
NIPT_NK_088-38906912	1315255226	880184976	0.405	17362549	17978177	14370679	12491104	12743466	12057675	10920985	10617116	8490948	10187286	10227611	9745551	6704733	6658424	6275681	6126055	6322833	5641352	4117550	5260561	2493311	3000747	21040143	75503
NIPT_NK_089-38904918	1261508791	853241745	0.41	17040192	17458117	14018420	12092439	12371934	11693377	10674833	10363247	8367283	9990042	10080587	9532620	6508272	6500134	6174790	6161266	6370274	5494602	4276839	5256811	2433906	3060288	20749845	2030
NIPT_NK_090-38899901	1121155070	774604860	0.405	15151553	15683319	12572645	10971371	11187909	10502208	9595320	9280149	7445354	8900475	8938833	8545947	5893828	5836082	5491382	5396110	5534002	4965061	3672903	4611583	2194843	2646820	17960106	117106
NIPT_NK_091-38909915	1236523194	836216568	0.413	16952561	17289587	13803266	11858632	12244309	11548233	10573208	10204588	8282628	9917122	10026501	9480037	6391769	6457017	6133616	6159184	6384371	5424406	4344105	5229618	2443606	3106500	19749736	2322
NIPT_NK_092-38905912	1093311509	757286925	0.408	14933029	15353714	12302603	10722254	10911630	10287727	9417214	9120015	7309835	8744986	8834741	8389584	5727489	5732125	5396962	5383742	5540485	4845497	3730181	4609079	2154880	2650854	18423227	1813
NIPT_NK_093-38899904	1157946192	794039827	0.409	15851215	16222733	13016743	11236839	11534790	10884988	9956355	9594592	7737433	9280749	9335685	8879189	6030129	6044233	5716862	5691617	5860579	5121715	3888411	4850516	2278369	2824283	18148840	133420
NIPT_NK_094-38899907	1136522206	783360488	0.408	15482077	15944282	12778709	11116523	11333749	10700585	9727216	9448722	7557834	9091485	9162688	8710634	5955019	5920085	5601656	5540088	5699700	5026506	3804910	4716571	2233558	2719934	18593036	69328
NIPT_NK_095-38898898	1264463327	855338960	0.405	16813739	17334324	13885130	12090114	12279638	11681497	10569769	10190137	8217401	9845716	9870012	9449040	6482160	6454071	6075600	5952061	6162488	5430312	4067357	5092894	2433170	2946449	20672479	2088
NIPT_NK_096-38898899	1177408208	800395500	0.407	15845457	16324039	12904977	11307627	11562391	10934324	9939714	9638314	7727671	9288013	9323787	8882569	6087170	6063579	5703774	5613129	5801039	5133703	3817055	4818223	2277197	2771152	19519092	1797
NIPT_NK_097-38907919	1170226437	797200143	0.407	15965169	16402105	13149850	11326685	11609420	11009533	9972869	9665694	7729736	9282754	9390129	8916021	6091504	6077795	5751569	5637035	5820856	5144124	3819123	4859960	2276187	2763776	18379627	121723
NIPT_NK_098-38899911	1336058344	887416721	0.411	17865133	18371129	14648434	12641146	12972313	12296146	11218934	10864312	8729995	10466230	10579088	10005930	6786300	6805301	6453354	6433088	6596019	5738068	4459841	5504349	2559326	3189574	21604646	2095
NIPT_NK_099-38899913	1133878355	776897426	0.404	15178351	15700344	12620391	11007717	11213072	10619562	9583423	9312444	7443813	8886524	8929652	8539254	5904308	5822451	5490771	5342258	5482361	4979463	3592178	4584692	2192526	2575823	18369201	89005
NIPT_NK_100-38908917	1134756180	778817966	0.402	15035343	15606777	12591801	11051634	11136842	10563214	9571297	9255457	7395130	8793026	8867713	8513380	5885415	5805260	5430838	5317949	5443031	4945523	3604501	4525974	2178109	2550109	19056170	2140
NIPT_NK_101-39494492	1332359457	867267340	0.405	17190492	17683581	14225764	12355115	12597831	11936391	10807019	10433984	8397710	10004322	10084397	9686527	6646792	6557126	6198511	6029578	6233756	5573437	4113880	5183721	2465002	2916227	21182509	1925
NIPT_NK_102-39487491	1530557438	974946713	0.416	20288944	20625088	16411205	14008612	14496509	13751214	12597080	12164035	9887902	11799896	11990897	11278486	7566997	7689119	7291699	7359629	7681440	6413919	5230461	6293097	2907056	3754789	22705888	142129
NIPT_NK_103-39488505	1397733196	916885414	0.408	18357882	18828386	15096163	13079491	13358755	12681706	11503436	11138162	8951259	10673943	10834831	10314309	7032283	6999013	6615306	6535279	6761197	5917606	4538533	5606719	2625655	3226471	21634590	102060
NIPT_NK_104-39471726	1616731798	1026426964	0.416	21471768	21711296	17248657	14639689	15267530	14418426	13274367	12753626	10433406	12501443	12636655	11870928	7915113	8126773	7770446	7808339	8175363	6803935	5520155	6701655	3086748	4028618	24123789	80855
NIPT_NK_105-39472701	1544838331	984198949	0.417	20506681	20813223	16660489	14222092	14700858	13915175	12789019	12295097	10011178	11969348	12112768	11381418	7658060	7798971	7419355	7466710	7727811	6532850	5318396	6374139	2937758	3779148	23171340	135568
NIPT_NK_106-39493514	1563411479	994210570	0.412	20533476	20834168	16669978	14226257	14674687	13934950	12726539	12245695	9987760	11954437	12032513	11393630	7657417	7763148	7383804	7311523	7689619	6528563	5063285	6311971	2933780	3711911	24028855	1730
NIPT_NK_107-39471728	1572184096	996949162	0.411	20443413	20782880	16588915	14233479	14683021	13918903	12669525	12239306	9931536	11900978	11976665	11367059	7654782	7759886	7401861	7298898	7634558	6493859	5056611	6273208	2889973	3680759	24303738	2327
NIPT_NK_108-39487494	1771183702	1099967952	0.408	22329489	22881998	18342678	15789359	16166792	15300609	13943154	13479809	10895007	13001524	13117689	12464635	8495848	8494680	8066719	7928076	8248636	7173961	5454924	6806737	3200422	3948563	26736326	2448
NIPT_NK_109-39489506	1714078498	1071294052	0.404	21039736	21787049	17493464	15187242	15462272	14629574	13236463	12854750	10279903	12326567	12390627	11854286	8134057	8046851	7601882	7416376	7656390	6832374	5049804	6365247	3029967	3608465	33932770	2305
NIPT_NK_110-39492501	1764609976	1091311799	0.405	21865158	22551332	18147358	15765623	16083255	15226630	13770783	13282070	10672478	12750221	12843787	12346106	8446056	8377681	7897153	7741125	7987784	7074506	5312867	6624364	3132486	3759891	26755290	49721
NIPT_NK_111-39494494	1742353982	1089471788	0.403	21504151	22222251	17891299	15558820	15839966	14974368	13558052	13178426	10542852	12562182	12689531	12148646	8349303	8280753	7787062	7621103	7848475	7004362	5168456	6522179	3105533	3718123	26142842	95692
NIPT_NK_112-39491512	1745339426	1082884648	0.406	21758140	22378418	18059506	15688521	15964286	15113892	13696108	13274712	10627407	12669252	12801448	12260063	8401176	8324556	7846789	7722456	7941187	7066327	5279899	6591485	3113136	3745596	26310421	103952
NIPT_NK_113-39490503	1576664086	1002176068	0.409	20137288	20733020	16657952	14460644	14747838	13924204	12734977	12294204	9875482	11730993	11936506	11338271	7735878	7742580	7263361	7224308	7432395	6545855	4999725	6193442	2897508	3541187	24625271	2282
NIPT_NK_114-39471731	1392387002	914595068	0.41	18636107	19022098	15256905	13105543	13492621	12773561	11654708	11198573	9094382	10876918	10953927	10399716	7042238	7086477	6716465	6610798	6884075	5967250	4575935	5694625	2659628	3303090	21881099	77872
NIPT_NK_115-39489509	1541880054	972704857	0.404	19273268	19883727	16043190	13919107	14191861	13422663	12157392	11747290	9391215	11239947	11294170	10876432	7462154	7376295	6938873	6772351	6963739	6241090	4594883	5798034	2901093	3236805	24119826	2117
NIPT_NK_116-39493516	1532518791	981623891	0.404	19498159	20128877	16167120	14046410	14285935	13531913	12280807	11853996	9523160	11375636	11472452	10966485	7527656	7455934	7017586	6873127	7082491	6309979	4672369	5879690	2798715	3359221	23546482	89179
NIPT_NK_117-39493517	1441033424	940623400	0.402	18347910	19116984	15337853	13468233	13623477	12881069	11670126	11268969	9010974	10795824	10846124	10403073	7191245	7073093	6631127	6484845	6678461	6003100	4453711	5570272	2660957	3148877	23035545	2055
NIPT_NK_118-39472704	1490154998	962700236	0.402	18858779	19499003	15739957	13761620	13916240	13198344	11891677	11539787	9221170	11008577	11104593	10668143	7376758	7235158	6843018	6596958	6801733	6275855	4430340	5677673	2708119	3171150	23448780	57387
NIPT_NK_119-39490505	1330035694	878354144	0.403	17325037	17898103	14422649	12535157	12784759	12023388	10927784	10576190	8469430	10106060	10183719	9769906	6729607	6624630	6216285	6073954	6253711	5622330	4122349	5208391	2476841	2938097	21560043	1871
NIPT_NK_120-39492505	1107600115	750667147	0.399	14383197	15066296	12191693	10717678	10795057	10161822	9156040	8874177	7026605	8401513	8445321	8184751	5741660	5566771	5195418	4986986	5090542	4732996	3291035	4277021	2058003	2343868	17743004	85654
NIPT_NK_121-39491515	1449013210	932474852	0.405	18554097	19171515	15452658	13441553	13670610	12909183	11679930	11349601	9036733	10801287	10964888	10493774	7234095	7108750	6680928	6540537	6708519	6012285	4481948	5587383	2648531	3139943	21619076	197214
NIPT_NK_122-39492506	1511101871	967704970	0.404	19227170	19913418	16050648	13998814	14184067	13410547	12105780	11795912	9418697	11223377	11335778	10883220	7484663	7400160	6932088	6787324	6958891	6482668	4628344	5808353	2751585	3251714	23131436	127218
NIPT_NK_123-39487497	1502576345	960216827	0.404	19200732	19757769	15924396	13786913	14054904	13331919	11978138	11669983	9315418	11207473	11243265	10723519	7391292	7327348	6928361	6690344	6900000	6212166	4502250	5771271	2722593	3240936	23801437	2046
NIPT_NK_124-39487498	1328659699	873575099	0.404	17402122	17953174	14382501	12478817	12744620	12094055	10907367	10568926	8472402	10130045	10203910	9787649	6684625	6634234	6289487	6046335	6264137	5628191	4070261	5254044	2470500	2956465	21529390	1947
