# Supplementary material for: NIPTmer: rapid k-mer-based software package for detection of fetal aneuploidies
Source: Sci Rep. 2018 Apr 4;8:5616. doi: 10.1038/s41598-018-23589-8 (PMC5884839; doi:10.1038/s41598-018-23589-8)
Supplement: Supplementary file 2 [file 41598_2018_23589_MOESM2_ESM.xlsx]

## Sheet: Sheet1
CHR	TOTAL	UNIQUE	GC	1	2	3	4	5	6	7	8	9	10	11	12	13	14	15	16	17	18	19	20	21	22	X	Y
TOTAL				53363255	54629103	43743766	38206551	38781792	36842802	33889630	32213348	26137234	30987724	31560450	30139508	20528009	20481052	19071670	19592519	20485834	17056205	14867389	16309316	7781826	9748176	63195691	5071089
GC				0.439	0.423	0.416	0.400	0.416	0.415	0.427	0.422	0.438	0.437	0.442	0.426	0.404	0.430	0.440	0.467	0.476	0.418	0.505	0.462	0.437	0.502	0.391	0.385
GC006462	533621051	427612237	0.405	8792500	9108865	7280886	6310264	6428229	6122098	5504218	5328210	4269605	5124478	5180733	4910401	3385255	3358504	3179546	3044172	3147827	2854299	1996776	2637408	1250310	1505250	10526978	23747
GC006463	507045436	404683568	0.410	8443900	8660409	6951672	6014675	6157188	5814052	5263497	5126829	4109748	4927154	4965888	4722616	3202959	3214211	3037495	2995767	3083985	2723624	2026272	2567886	1199643	1463354	9953446	35024
GC006464	449575801	366540712	0.403	7343883	7711904	6203318	5466861	5528854	5182666	4699225	4594335	3608086	4333236	4370307	4161916	2931306	2846411	2632839	2571326	2624408	2443232	1719256	2228742	1057646	1219794	9515010	424
GC006465	828730577	628328476	0.401	12765506	13270432	10716092	9409558	9514834	8950448	8099546	7869349	6248993	7471225	7554092	7236978	5066515	4919880	4600748	4484943	4564057	4192722	3012190	3839298	1826803	2127812	16269985	657
GC006466	570687957	452056588	0.408	9371628	9641478	7740669	6718829	6889093	6459936	5911202	5718806	4591163	5478219	5546915	5250405	3599088	3599939	3389710	3358610	3432663	3045756	2298461	2857737	1336354	1642986	11567015	766
GC006467	556633748	442090669	0.412	9326491	9533086	7595335	6511610	6737918	6370911	5800299	5599501	4549414	5452975	5491824	5179076	3511637	3546834	3358392	3332877	3475615	2981826	2303678	2868803	1324289	1671543	11112171	580
GC006468	594902415	465710160	0.413	9889355	10064363	8063252	6915939	7134786	6752888	6164426	5942309	4808494	5759845	5829955	5524898	3711415	3758595	3560623	3538205	3690720	3149402	2504282	3037272	1402856	1771203	11867189	386
GC006469	506552603	403680764	0.409	8393289	8588443	6861749	5942258	6092179	5769483	5250290	5055966	4107255	4900094	4959725	4693490	3196937	3205069	3039563	3003991	3126741	2690980	2107391	2558192	1197805	1496135	9449118	73480
GC006470	444201914	360144264	0.412	7604147	7770675	6177832	5326508	5488026	5183355	4768206	4568723	3717049	4448836	4495564	4240978	2858242	2899174	2754704	2744855	2849452	2426211	1919472	2361352	1094112	1380392	8386110	69133
GC006471	678228585	525844649	0.412	11130093	11356871	9109890	7795975	8032459	7587740	6943542	6711838	5435462	6497300	6565979	6211193	4196947	4233260	4034989	4002247	4147749	3564533	2791591	3440946	1591323	2007250	12612090	79119
GC006472	620017086	487164619	0.413	10554502	10661068	8490482	7164349	7426434	7109517	6432001	6205973	5078419	6149315	6169841	5787217	3854718	3953037	3824404	3733581	3934847	3298241	2515114	3227762	1474525	1922693	11683214	53482
GC006473	385600973	318073436	0.404	6448408	6665060	5356527	4646662	4719195	4468620	4058466	3930111	3168914	3765212	3816018	3621092	2496594	2476286	2345023	2290238	2367948	2088610	1555353	1963216	931418	1123673	8031956	356
GC006474	376863410	309645607	0.404	6253619	6446935	5184441	4539483	4582949	4356608	3952719	3801936	3063019	3651022	3670983	3530606	2428486	2409603	2255337	2215007	2308639	2024398	1549697	1887755	901888	1084939	7694545	809
GC006475	735852340	567057821	0.408	11814366	12121818	9724999	8379993	8587432	8132963	7379970	7134580	5763983	6906163	6979367	6629701	4514669	4506208	4273000	4191089	4347725	3800228	2858866	3604569	1696920	2092497	14338864	714
GC006476	675731387	521319730	0.410	10893553	11168283	8945594	7727136	7893045	7463343	6834724	6588150	5322370	6384776	6426603	6103804	4141781	4160507	3926796	3889334	4048686	3504540	2719659	3323338	1548226	1943049	13145405	976
GC006477	712842972	551445046	0.407	11437510	11787657	9483376	8210836	8412634	7897601	7211317	6999189	5600344	6724543	6777402	6440385	4407745	4381937	4144187	4078888	4170925	3736249	2738782	3501007	1636929	1988164	13557551	73232
GC006478	549113510	439317669	0.403	8818430	9128870	7324001	6375538	6478205	6117534	5545066	5363813	4304773	5167810	5197916	4949545	3417258	3388700	3191240	3105126	3199838	2858345	2096447	2663903	1268565	1518789	11027186	817
GC006479	396084514	319114495	0.430	7212959	7200096	5713295	4716862	5055329	4746748	4381079	4264106	3508082	4215116	4265879	3952678	2550790	2688030	2631842	2667850	2759611	2249238	1845615	2299976	1001388	1358585	7731526	26765
GC006480	506158149	407603174	0.410	8384187	8657599	6931862	5979960	6148333	5800791	5260646	5086158	4097777	4917931	4961654	4703875	3208391	3209630	3048245	2994435	3072177	2723671	2051354	2579594	1200210	1464581	10243190	847
GC006481	648172657	501495691	0.419	10800372	11029846	8793730	7438732	7794041	7326193	6699903	6523978	5283386	6358908	6406912	6035876	4004139	4104157	3931620	3927179	4039613	3477268	2655204	3376359	1543340	1936737	12480075	32011
GC006482	632666832	491404033	0.421	10598967	10759537	8605739	7278700	7606195	7145199	6565351	6371735	5175187	6218986	6271595	5885679	3908548	4004010	3854053	3866466	3984557	3379480	2643202	3319548	1498762	1929654	12503467	997
GC006484	718525876	557414915	0.410	11515742	11857705	9476810	8197678	8378297	7896067	7211699	6995946	5622638	6717845	6816864	6447458	4403367	4392711	4160869	4120773	4241761	3718745	2805293	3543162	1633635	2020830	14163722	1226
GC006485	705228915	548633583	0.411	11363440	11676984	9326670	8071185	8274522	7797514	7122539	6907336	5565873	6638456	6751448	6346612	4326923	4355061	4111986	4116209	4216429	3748253	2821485	3502060	1629819	2034350	13610450	28710
GC007300	650242900	506372451	0.411	10616594	10866992	8678915	7474608	7705678	7246348	6626436	6452296	5188356	6218318	6273714	5937435	4003004	4051174	3848159	3843310	3950724	3429564	2639997	3277515	1526644	1916458	12859118	945
GC007301	599718306	460329953	0.428	10343051	10381510	8232688	6896599	7283509	6879726	6352936	6135756	5040708	6060945	6155785	5707290	3724937	3888411	3772945	3894407	4021979	3260065	2797469	3310601	1463153	1970809	11786128	1376
GC007302	1052588493	757500337	0.418	16573384	16701988	13234458	11233659	11725005	11096538	10178263	9825991	8024788	9639821	9744994	9145106	6066829	6251887	5993358	6014017	6341859	5205569	4319726	5169309	2356152	3096859	18998269	1159
GC007303	785643122	582166764	0.423	12982551	12985516	10294679	8688498	9107828	8608335	7977856	7666107	6303262	7539544	7651798	7148188	4691959	4896144	4709204	4783406	5009173	4053874	3488655	4095738	1834593	2464684	14200491	64044
GC007305	523614873	415549419	0.422	9105573	9105373	7226273	6076029	6379499	6018409	5580820	5355765	4411354	5306410	5391563	5004614	3296124	3426059	3297892	3374091	3550702	2830156	2490191	2888244	1295573	1766954	10331824	945
GC007306	576795284	453212301	0.417	9726400	9858518	7823082	6691357	6950900	6540012	6024484	5832516	4729885	5690048	5737909	5373902	3605727	3681827	3524518	3542563	3670407	3097732	2493467	3029171	1384758	1809444	11441796	755
GC007307	453715748	363862613	0.420	7912441	7953557	6312039	5333935	5589969	5279185	4871404	4683782	3824869	4602757	4637420	4357342	2885306	2987013	2876479	2898736	3041923	2479744	2074080	2477356	1128732	1485385	8807860	29451
GC007308	816991083	615349865	0.419	13348739	13529030	10708637	9089272	9497561	8972862	8256895	7981310	6505421	7811706	7914502	7393069	4918522	5037861	4847136	4870226	5070887	4216813	3436100	4199590	1897974	2493587	14806917	75260
GC007309	730399486	553839979	0.427	12560714	12484507	9843764	8135623	8648078	8196824	7581848	7309488	6076992	7324712	7384873	6825422	4422537	4662792	4551993	4641331	4899678	3877215	3315603	3997153	1768438	2452717	13822729	945
GC007310	594460972	464120363	0.418	9998845	10141318	8078061	6861628	7152090	6754700	6218605	5984975	4873023	5859856	5894858	5561046	3707231	3796839	3626609	3655150	3795568	3193015	2585950	3142276	1422695	1846043	11787260	865
GC007311	635508922	493810058	0.420	10811265	10915329	8654124	7280970	7643614	7224902	6648965	6399829	5262199	6325030	6398742	5960973	3939642	4081043	3910712	3969074	4151819	3397548	2833921	3398583	1537268	2048503	12354861	937
GC007312	481017322	388729165	0.406	7959395	8204420	6553609	5672385	5787593	5489023	4992082	4812437	3890385	4658625	4728782	4467526	3042098	3044775	2874131	2839774	2942028	2565705	1967449	2439765	1147142	1406383	9433504	35309
GC007313	781254491	595847211	0.415	12679171	12902544	10255822	8779936	9080475	8553935	7909985	7618329	6212089	7451191	7517477	7031517	4730916	4820294	4605834	4664435	4828795	4058001	3304913	3953395	1820378	2375589	14701644	38423
GC007314	571285161	454887745	0.407	9365970	9622840	7685940	6661823	6788872	6450936	5871418	5680692	4586226	5484992	5543731	5247481	3569916	3585984	3388979	3360309	3475144	3030234	2330331	2866041	1341987	1663858	11149436	28980
GC007315	580266185	453536033	0.417	9682386	9760380	7780628	6582432	6858892	6488733	5998189	5731409	4720578	5640834	5708635	5365845	3559527	3673182	3501936	3538897	3740736	3034972	2592934	3004041	1459857	1820534	10536537	65004
GC007538	529820968	422453815	0.411	8935682	9109714	7283603	6196903	6420809	6079313	5501433	5337265	4339737	5201385	5256499	4973831	3354934	3393312	3243556	3180196	3332336	2833450	2199289	2732897	1350990	1608844	10685663	685
GC007540	508097092	395809014	0.424	8832664	8935840	7106063	5950868	6281156	5935704	5449403	5297397	4309998	5220766	5216109	4879086	3219628	3334877	3240123	3258992	3375863	2802443	2233600	2795186	1260028	1623170	10173815	480
GC007541	271445499	210422638	0.452	5359129	5113632	3994309	3119227	3508595	3320902	3143353	2999371	2563126	3137690	3121753	2855524	1719209	1949834	1979279	2119255	2235197	1601593	1568284	1806981	737248	1127436	4999476	356
GC007542	437489558	349878395	0.416	7531588	7637855	6128747	5199668	5406869	5107399	4676933	4521529	3663140	4419006	4444003	4195231	2812218	2853669	2743277	2733615	2825046	2426802	1885881	2332678	1074928	1359199	8903863	445
GC007543	490364682	373124850	0.439	8940760	8816117	6972881	5651043	6133354	5793152	5396912	5218902	4346654	5247158	5259794	4867286	3081663	3305138	3292428	3417948	3544617	2758202	2461899	2914525	1253861	1755011	9117023	31832
GC007544	421599634	338122404	0.414	7187939	7364198	5882002	5049617	5210783	4912416	4517158	4363285	3521093	4228018	4235731	4022075	2750728	2741201	2612970	2614508	2685020	2324959	1823622	2236833	1029166	1296234	8172907	42116
GC007545	376014908	303984850	0.417	6575979	6701317	5305693	4501449	4701079	4450378	4083522	3931531	3206395	3862705	3839861	3651022	2424174	2500905	2406560	2377503	2470321	2096245	1617597	2044344	934657	1192030	7678379	392
GC007642	447713358	360464286	0.412	7675744	7859376	6317126	5419571	5577224	5251088	4819757	4647204	3760477	4480126	4533323	4301720	2909837	2942456	2786037	2778408	2854401	2589430	1941506	2352785	1101260	1360131	9327889	282
GC007651	414704187	332465641	0.419	7343262	7396595	5838106	4927684	5129294	4881403	4506898	4329560	3567782	4284248	4318609	4046605	2669498	2763815	2655756	2688848	2852915	2293715	1941183	2297857	1044760	1405332	7999341	29602
GC007652	384269022	304544024	0.428	7035312	6939519	5503172	4507792	4817223	4577959	4240902	4052407	3386344	4097052	4118761	3828314	2452751	2619911	2550384	2619254	2778323	2142923	1924445	2227829	986714	1370990	7342914	19115
GC007653	369554163	292577071	0.426	6626714	6635979	5279024	4386189	4649697	4395002	4047243	3918115	3215580	3876042	3888942	3649292	2386472	2486517	2430499	2459757	2580139	2063581	1750211	2096699	938534	1266561	7179508	16530
GC007654	193619908	157549229	0.412	3320495	3377777	2696868	2302315	2362274	2256949	2061911	1963683	1613471	1923982	1940193	1858419	1243160	1266502	1195908	1202934	1288999	1039963	897464	1014820	477571	611087	3819315	121
GC007655	351714100	285892288	0.410	6075339	6208248	4963882	4232584	4364610	4153853	3779094	3661474	2952818	3558344	3575472	3394798	2286271	2300496	2215291	2173704	2284352	1935927	1518029	1871293	873389	1091087	6887588	24278
GC007656	413246466	332372304	0.417	7226391	7314676	5793475	4928409	5125588	4857235	4457190	4288825	3513216	4238418	4251543	4008888	2679599	2740965	2628150	2636398	2767283	2278268	1866819	2254085	1042555	1349341	8349141	186
GC007710	382039743	310003359	0.418	6720719	6809017	5399852	4608315	4782708	4498313	4149907	3995901	3275717	3920169	3959320	3698766	2472746	2538090	2439156	2452396	2554779	2122896	1744527	2091599	961534	1264738	7806358	403
GC007711	286344079	235742343	0.408	4889136	5004405	4001804	3449125	3535171	3356920	3056482	2946547	2397013	2886578	2879613	2734405	1859125	1866547	1790422	1742637	1826609	1564419	1188508	1492517	701618	871673	5752086	18749
GC007712	395623646	322297085	0.406	6633518	6849679	5499751	4779023	4874106	4596459	4170795	4041027	3239623	3881853	3903501	3728395	2561504	2542906	2393361	2348345	2423967	2155431	1588203	2012397	953084	1144130	7838391	35657
GC007713	141354477	112246985	0.425	2449166	2442902	1929635	1623202	1720744	1625812	1513314	1436078	1197795	1425371	1436880	1346759	883824	921538	887792	922091	971667	758072	678959	781379	353011	480446	2617006	8297
GC007714	275236831	224586115	0.404	4567495	4752679	3779981	3300242	3366217	3197800	2883806	2798291	2233457	2678193	2674620	2575064	1767083	1749602	1661973	1618696	1660875	1488551	1069069	1378726	655165	773581	5371534	27404
GC007717	541000103	412031221	0.433	9622938	9559299	7613615	6247998	6696702	6341385	5859231	5661956	4666065	5612758	5671610	5310648	3393589	3598952	3512386	3637415	3759649	2984302	2639397	3077268	1357107	1854580	10205673	34658
GC007723	775172683	576985707	0.420	12584716	12835073	10237827	8741562	9067667	8537747	7878318	7568342	6188967	7395550	7499009	7055995	4716353	4805158	4608286	4664099	4860316	4021403	3399855	3959344	1801753	2350103	14705310	16179
GC007724	683575841	506840799	0.436	12036079	11828750	9348188	7641562	8196755	7757217	7246350	6968092	5810964	7008037	7083993	6494401	4146661	4454532	4383469	4556407	4808002	3679671	3367479	3876124	1733199	2409518	12847129	604
GC007785	405529154	329965523	0.418	7003552	6997049	5528915	4655904	4895801	4640056	4258596	4109008	3383554	4065248	4109338	3839399	2531084	2615727	2521039	2526540	2687718	2172306	1782969	2178275	988155	1322751	7995294	1024
GC007786	400193850	324469070	0.420	6874741	6923527	5510003	4677161	4860855	4605481	4239662	4075580	3338037	3997925	4048086	3808405	2527985	2584080	2495761	2530064	2628929	2165277	1827759	2150635	975762	1282203	7453720	52038
GC007787	427552024	343067999	0.424	7418408	7427427	5903105	4923146	5200128	4916911	4542672	4361312	3599109	4326412	4369075	4081044	2670268	2783933	2696999	2746287	2885658	2297954	2001142	2343455	1051487	1422411	7903654	44473
GC007788	330214293	273885712	0.412	5576945	5699629	4525858	3873890	4006567	3780283	3446632	3320543	2713213	3266255	3279063	3111030	2093043	2126527	2024218	2012788	2096228	1773070	1410185	1727307	794364	1008239	6696581	578
GC007789	448803089	360329116	0.420	7654843	7682278	6100096	5156375	5397517	5100527	4704599	4528380	3712089	4453156	4501935	4229914	2782979	2888177	2771974	2797303	2918504	2406664	1982722	2396665	1077128	1410177	8829481	715
GC007790	391313536	319056392	0.415	6658060	6716251	5376507	4585773	4741637	4507350	4107885	3969637	3229122	3854841	3900703	3679220	2468328	2511367	2401718	2421417	2481270	2104994	1667276	2045870	940876	1191456	7765387	10313
GC007791	453328632	364143663	0.418	7729898	7799094	6184602	5228451	5495610	5186527	4734168	4608430	3747510	4511682	4538483	4256916	2843006	2919146	2816130	2793780	2915011	2446330	1938465	2417241	1085713	1412118	8591118	33466
GC007792	361433855	296055543	0.418	6264530	6317764	5003493	4220025	4422388	4204428	3848915	3707382	3032416	3650794	3672076	3446623	2279262	2340406	2269862	2256145	2376389	1972252	1576795	1951203	879742	1158419	7167549	573
GC007793	445106441	357970018	0.417	7516862	7625081	6072409	5189571	5368609	5077279	4663911	4498194	3658221	4389417	4432531	4166258	2784443	2833514	2704597	2745901	2855458	2378654	1967808	2341290	1075454	1373181	8419810	40448
GC007794	369569323	290537622	0.445	6900709	6712232	5272604	4178120	4627258	4369938	4082584	3965515	3324244	4051568	4045761	3720460	2294356	2535291	2535966	2655956	2805275	2090476	1936565	2291554	954834	1421292	6897343	562
GC007795	317774848	258656195	0.429	5743349	5723611	4539350	3715031	3971819	3793031	3477031	3351120	2770865	3355117	3356173	3146946	2020137	2140080	2110596	2109177	2224635	1776488	1477215	1818143	795981	1089255	6273130	454
GC007796	425106357	343792614	0.418	7227522	7333862	5830987	4931757	5147954	4882430	4466627	4306371	3509904	4233461	4260892	4012357	2663644	2740612	2618392	2628557	2753925	2279851	1856615	2265088	1033690	1339977	8072040	30791
GC007797	448590457	360487197	0.424	7772872	7789308	6148925	5149618	5426192	5116032	4752577	4554005	3797528	4537340	4592149	4260950	2793338	2925341	2822651	2894586	3054388	2427456	2093389	2475891	1100602	1522490	8703307	935
GC007799	356427776	292126879	0.421	6211725	6253404	4967104	4185938	4378669	4138434	3818714	3663499	3004278	3606203	3640776	3426117	2277915	2330999	2250987	2278680	2374382	1949401	1623404	1941729	879147	1155881	7102192	649
GC007800	423908549	340574029	0.428	7478598	7449943	5884121	4887758	5172419	4891527	4542366	4379661	3620888	4369825	4411935	4079756	2652338	2801854	2730619	2783086	2950155	2312599	2018952	2385657	1061281	1473168	7634615	54974
GC007801	408728963	328149537	0.430	7232369	7179597	5664954	4677963	5002487	4733534	4386348	4213752	3499068	4203277	4267862	3945092	2564416	2692891	2626682	2710556	2858469	2230903	1998842	2303552	1020189	1426025	7889700	715
GC007802	383845748	310478329	0.428	6810437	6802614	5385549	4455022	4730872	4488452	4151094	4002537	3305116	3970945	4004260	3729152	2425975	2545545	2477934	2527799	2663833	2102949	1840361	2171802	960738	1316431	7050367	43421
GC007803	448304800	357681332	0.431	7968266	7883227	6223220	5151506	5478908	5181456	4826463	4634729	3855681	4657017	4690995	4341440	2795688	2978088	2890358	2985104	3144240	2442303	2185527	2559376	1127752	1576078	8727278	711
GC007807	431232549	346382750	0.424	7660774	7674634	6092224	5091148	5374753	5071899	4710785	4531008	3712997	4492611	4521456	4199061	2757081	2869475	2785416	2846600	2975071	2393428	2027630	2432994	1088185	1471842	8350738	31085
GC007808	256187548	209108026	0.439	4906247	4848187	3817502	3072646	3359503	3163297	2967899	2847651	2377064	2882770	2893006	2662909	1676259	1821045	1800713	1875690	1975077	1491780	1374628	1609150	691614	985853	4783303	28776
GC007809	425014985	346365571	0.415	7426462	7500625	5960663	5028610	5246869	4978779	4560746	4378834	3595729	4310657	4345407	4065368	2714064	2781441	2691808	2655349	2824654	2314096	1861813	2301691	1052685	1381660	8290020	19112
GC007810	441573705	354383753	0.427	8037448	7966213	6280617	5157881	5516247	5241893	4823739	4656235	3889544	4686872	4724943	4363204	2802704	2984014	2922192	2971844	3155534	2463787	2117411	2554257	1134680	1575763	8615521	575
GC007811	456034978	368383103	0.419	8007343	8063941	6375437	5369146	5629768	5329787	4894744	4725423	3898380	4677322	4712977	4384856	2913748	3006566	2907417	2926706	3080912	2518043	2068109	2516573	1142059	1530173	8671131	41537
GC007812	514735027	408253006	0.425	9214835	9128742	7168953	5941031	6326262	5983965	5542031	5325152	4468355	5389200	5426122	4977689	3219911	3442317	3354945	3420308	3627828	2823175	2467964	2938897	1305513	1826248	9739688	33954
GC007813	451528372	365327889	0.417	7894396	7967178	6341063	5359049	5589825	5283387	4857139	4690281	3833593	4602197	4644608	4356919	2892109	2959771	2853772	2871510	3012825	2482050	2049889	2459333	1125408	1483585	8477518	61701
GC007814	377887801	307537550	0.416	6588630	6665157	5306322	4464070	4665032	4423222	4052408	3905024	3194074	3854560	3900878	3648322	2425178	2486912	2395245	2402151	2509598	2078632	1698447	2057571	996034	1220034	7713393	561
GC007815	327931302	264633543	0.433	6085104	5970090	4718335	3865209	4162342	3924924	3656961	3517150	2953628	3548806	3568287	3300018	2104104	2272118	2219461	2297775	2430332	1867215	1673438	1960951	880378	1212401	6286775	19237
GC007816	379916014	306145107	0.424	6766212	6781552	5396961	4507336	4761912	4505424	4154314	4003423	3291806	3966251	4010052	3730804	2443447	2559986	2468629	2509612	2602164	2131467	1788831	2142871	961253	1283739	7408959	26887
GC007817	200169854	170827774	0.416	3584212	3635957	2905340	2479564	2549657	2411099	2214633	2139101	1734935	2087432	2104759	1985920	1330081	1353454	1290914	1284666	1337859	1131456	902974	1109172	506530	653320	4238044	1345
GC007818	405631597	333774361	0.406	6832887	7035575	5669004	4908444	5009527	4750476	4273262	4154954	3319478	3976520	4008650	3803495	2614675	2601941	2455535	2407020	2479038	2210705	1627399	2064362	973096	1174515	8359087	426
GC007819	410256557	322608322	0.437	7516060	7397255	5867765	4775045	5149837	4864488	4538939	4373461	3664656	4397501	4438466	4085264	2594861	2798221	2764993	2875751	3007657	2310532	2100253	2436782	1055714	1498254	7725935	33872
GC007822	496207698	393090275	0.420	8465186	8573920	6811743	5793301	6054902	5662225	5268118	5080334	4138505	4961285	5015640	4697479	3141064	3214207	3086644	3148128	3222188	2718503	2209329	2671393	1204454	1586183	10093615	696
GC007825	569876243	443076318	0.425	9940502	9878051	7824488	6482755	6876222	6535017	6000877	5759652	4787943	5775379	5807626	5413384	3522639	3699045	3592885	3650760	3864637	3053939	2652552	3116754	1394451	1905583	10596828	37447
GC007828	291469224	244332811	0.422	5104539	5126900	4055776	3412180	3582738	3391552	3125547	3006950	2477268	2995608	3024062	2800442	1836915	1914686	1860283	1876867	1985163	1584444	1347768	1615684	728731	972872	5805466	741
GC007829	318241098	264497898	0.424	5565000	5590116	4403231	3712455	3907953	3677512	3405904	3273159	2699020	3244117	3275146	3045635	2007860	2079909	2003564	2048918	2139983	1733309	1466978	1764421	791654	1058405	6002350	27685
GC007830	289359398	240696589	0.430	5186949	5144501	4070235	3366236	3593060	3389560	3155703	3037548	2515528	3020872	3072666	2825094	1831631	1937935	1902840	1945576	2046748	1629368	1413746	1666132	727534	1024469	5680335	7046
GC007831	230704491	194071639	0.429	4158832	4160519	3286498	2715299	2880473	2734360	2526288	2440560	2027299	2446366	2458125	2280028	1459947	1556329	1516732	1534434	1623151	1298897	1086486	1321542	589174	809762	4389185	15016
GC007832	275437310	230906861	0.423	4832800	4863839	3847443	3225436	3393870	3218294	2967004	2862215	2344869	2830517	2848788	2650715	1743285	1821054	1764119	1774371	1859383	1508329	1253000	1524804	689468	921808	5461892	533
GC007833	301673579	250843701	0.424	5273290	5275376	4171799	3539652	3702583	3482872	3224563	3112232	2562767	3070903	3118913	2893246	1904800	1979298	1902534	1954149	2025311	1647449	1407431	1668220	741346	1015481	5644548	32966
GC007835	248920167	206619717	0.435	4533929	4477324	3540768	2877683	3119009	2938584	2740155	2637899	2193251	2653702	2685425	2465196	1562869	1685089	1649540	1709620	1802164	1386980	1225511	1455732	695064	904035	4858215	534
GC007836	206577421	176007774	0.425	3699111	3678151	2899889	2450069	2566012	2419305	2262938	2166435	1800414	2157213	2180203	2020631	1324110	1389148	1347333	1387947	1455127	1157710	1007854	1185230	526532	736550	4053460	12711
GC007837	240695257	202066623	0.425	4273566	4271875	3393524	2838795	2986656	2826837	2601317	2521929	2062592	2489278	2508503	2335601	1549370	1614901	1556615	1577334	1647759	1328044	1136749	1341290	601408	825733	4728158	12596
GC007838	264256742	221760315	0.422	4624525	4631200	3680201	3092584	3242801	3087607	2838955	2732619	2251454	2696523	2734575	2554567	1669782	1736246	1685793	1705070	1787700	1453848	1229083	1457774	687781	874915	5227997	668
GC007839	284403658	239995963	0.415	4817240	4938690	3929923	3380267	3497082	3286188	3011624	2909919	2361817	2826795	2848138	2687298	1808709	1840267	1736746	1754227	1805108	1552728	1215637	1496294	692687	867250	5773133	578
GC007840	318483530	263182518	0.431	5677037	5640251	4452086	3675764	3894997	3690697	3432788	3298425	2760345	3321434	3368105	3086988	1997244	2117013	2068979	2133894	2248110	1798697	1565161	1831369	801052	1134249	6217830	687
GC007841	314893696	265553591	0.415	5372904	5455786	4366592	3719299	3853252	3641269	3336026	3224434	2621051	3130644	3186816	2973417	2012684	2042239	1944567	1937736	2013953	1715543	1360293	1679174	765552	985160	6391170	592
GC007842	422459247	342409852	0.428	7324820	7339909	5820070	4850603	5139896	4849725	4467948	4325079	3578395	4292320	4330934	4023215	2613830	2760043	2667688	2733231	2868171	2300625	1975977	2325561	1032507	1427576	8227376	818
GC007843	434056823	347495131	0.432	7607548	7550039	5939721	4891658	5242227	4941198	4592834	4435700	3693580	4436298	4476796	4131571	2654474	2837018	2769332	2854003	3002070	2355210	2053965	2450499	1073486	1505248	8268682	857
GC007844	418975046	337716816	0.431	7325696	7276144	5785131	4808860	5092999	4792765	4483764	4296888	3559896	4276184	4353247	4006086	2607144	2752482	2667594	2751384	2887767	2264866	2029784	2336922	1036644	1430774	8212253	873
GC007845	504773904	400736062	0.428	8695789	8657187	6844237	5673806	6023565	5686638	5284414	5074771	4191422	5076594	5134470	4759204	3086541	3246007	3166535	3237554	3440560	2684180	2359657	2770168	1229354	1694017	9372804	23371
GC007846	475214039	378640066	0.430	8245597	8173611	6446860	5340244	5691428	5375722	4979707	4783753	3969653	4791868	4847997	4482223	2899312	3070013	2990125	3089031	3253844	2534541	2249907	2622931	1162304	1620842	9080260	951
GC007847	494576908	394466532	0.428	8469026	8429029	6678243	5558837	5894632	5558727	5178842	4954450	4103116	4938665	5012440	4627758	3013621	3166340	3061760	3183930	3326832	2616888	2344122	2692898	1194822	1651843	9384307	1022
GC007850	365189178	289674566	0.449	6930307	6685294	5260303	4141402	4599314	4353461	4100990	3924074	3337378	4046079	4079012	3711126	2286999	2532953	2538736	2682125	2835854	2070440	2000316	2304796	956553	1438862	6741884	17943
GC007851	562803099	443501021	0.425	9533929	9549569	7590855	6345201	6680290	6311236	5837760	5612304	4593040	5537388	5636126	5230556	3430138	3577450	3449115	3516006	3678283	2979653	2526130	3007857	1336077	1812085	10830897	1135
GC007852	377610441	305388152	0.426	6586383	6606115	5230121	4341029	4608170	4356559	4028742	3885099	3208117	3869151	3878369	3628428	2362848	2488186	2396193	2448302	2568686	2060516	1745836	2080853	935293	1263017	7252440	726
GC007854	367219661	300577377	0.421	6306544	6348418	5026316	4258131	4459257	4201597	3886941	3740760	3074918	3665966	3731709	3464889	2292423	2388600	2287622	2348625	2440032	1985890	1702017	1988015	901016	1211341	7188004	655
GC007855	343373126	280509251	0.427	6040345	6013726	4771252	3967948	4212157	3961456	3714348	3554781	2933030	3550774	3570521	3322442	2157620	2268855	2188250	2266776	2380533	1880780	1677250	1941861	855378	1188689	6721335	767
GC007856	500583149	398762968	0.428	8695370	8638578	6805585	5683237	6018819	5686242	5305912	5084681	4207186	5071536	5134846	4741510	3077849	3252394	3159531	3260651	3420951	2704463	2370306	2787324	1229900	1717467	9271749	32842
GC007857	456063667	366560757	0.425	7871852	7884352	6225383	5207734	5506080	5188275	4821858	4629778	3827438	4609746	4667159	4310553	2831237	2958157	2859098	2928178	3105257	2454477	2145550	2518670	1128532	1538668	8298571	59237
GC007858	344020078	281740173	0.429	6202417	6107942	4817076	3981339	4231143	4017039	3741292	3581184	2996829	3614566	3642804	3357688	2166342	2306106	2254900	2307277	2462854	1906513	1716061	1982820	879171	1244697	6572114	9254
GC007859	405403282	329935471	0.422	7011633	7026898	5600114	4722543	4948291	4657526	4294082	4146757	3394636	4085863	4138391	3863752	2543232	2642499	2537940	2580916	2683682	2201862	1828244	2207329	985039	1321781	7733054	34625
GC007860	346431430	285697717	0.416	5894561	5970116	4760847	4037062	4188185	3973520	3637500	3517558	2853629	3437272	3452754	3249498	2180535	2224010	2126153	2139524	2223105	1856435	1490274	1824160	831070	1080247	6553388	31304
GC007861	381535337	311329642	0.421	6595823	6585664	5238984	4393622	4615748	4360409	4024092	3872678	3185947	3839775	3855091	3623261	2374680	2464022	2384217	2409575	2528921	2053920	1709991	2066926	925044	1238038	7431587	693
GC007862	372528236	303682129	0.422	6432560	6455927	5104339	4280939	4507187	4254315	3944827	3785515	3132294	3749956	3775616	3538602	2326889	2408897	2341695	2378238	2490934	2084495	1714683	2035993	912347	1220071	7275762	750
GC007863	535370308	423187909	0.422	8931392	9030142	7179310	6061487	6344583	6006029	5538702	5329899	4350084	5244257	5292059	4949644	3283148	3388066	3239638	3306870	3446161	2832283	2346977	2823931	1275216	1689231	10271804	1106
GC007864	349127223	285860460	0.424	6122618	6101431	4817781	4055560	4250023	4032473	3728284	3582310	2968673	3576794	3590608	3342524	2184149	2288302	2230099	2271683	2389127	1898921	1635659	1929895	867245	1177385	6426015	39701
GC007865	488294391	388359795	0.424	8252084	8329147	6587708	5569723	5835009	5497190	5111696	4909970	4030637	4851713	4900079	4545371	3009297	3113344	3003500	3074616	3189295	2606604	2210500	2629193	1178926	1575572	9355939	15958
GC007866	358439049	291537128	0.426	6265635	6231973	4914290	4111361	4325105	4107451	3830579	3669745	3043163	3668438	3693593	3423599	2232245	2352134	2282769	2342648	2484586	1954884	1723257	2013566	893333	1234847	6910824	775
GC007867	339380644	278125172	0.422	5895727	5885900	4681088	3923775	4100020	3901168	3597608	3460352	2867709	3439385	3450354	3233779	2138917	2213891	2135164	2177178	2273581	1838367	1583583	1857703	840402	1139167	6473393	10852
GC007868	371196294	301043500	0.427	6494681	6514827	5165628	4290008	4551287	4295080	3970936	3844238	3164045	3827784	3832674	3576264	2323930	2442337	2375200	2432707	2532271	2038774	1732854	2074052	920146	1248097	6979387	31115
GC007869	304001813	253668329	0.417	5273791	5327189	4220728	3584686	3735822	3531765	3246618	3120445	2566329	3084928	3115051	2904765	1927158	1990488	1919004	1916180	2015609	1662531	1348755	1636733	748382	980558	5743950	30823
GC007894	192854053	165751825	0.412	3324742	3383995	2705270	2325499	2398788	2256986	2061633	2002836	1621297	1938939	1961191	1851272	1241555	1253406	1204400	1184438	1241044	1068694	824024	1018581	474661	592613	3979272	408
GC007895	255497205	214893711	0.420	4487159	4500937	3595607	3026753	3170289	2999391	2765577	2659495	2164914	2618626	2650855	2469336	1633780	1691842	1619717	1645246	1709038	1410331	1157149	1405722	634471	832455	5009938	17661
GC007896	302771244	252598469	0.419	5248387	5278535	4212122	3560402	3708892	3516753	3249034	3106859	2561315	3073672	3097691	2906560	1928265	1982368	1913746	1936155	2018933	1658825	1374794	1648082	750575	984328	6142702	765
GC007897	250341772	210040905	0.424	4471336	4480733	3555189	2975251	3128607	2955309	2744476	2632032	2171079	2616354	2651674	2465590	1601590	1681687	1622219	1662244	1740715	1401536	1205730	1414520	628045	862718	4586167	40453
GC007898	283079738	237506404	0.423	5001978	5046594	4009960	3363794	3561857	3345716	3088967	2982365	2443540	2916947	2961733	2773466	1822831	1877187	1829619	1843944	1923247	1583488	1306193	1579994	708237	938032	5441821	30806
GC007899	286162732	239473423	0.419	4987100	5041359	4012277	3393118	3549946	3339616	3076287	2987484	2427868	2925557	2947348	2746841	1837138	1874524	1806290	1821289	1894925	1572155	1287732	1567292	706198	927747	5310380	43533
GC007900	261933054	220954941	0.416	4552034	4612956	3655257	3099882	3234186	3064322	2803184	2706270	2210830	2661513	2687659	2514095	1664907	1721073	1656506	1645735	1717978	1430996	1146515	1423035	646134	842832	5275521	487
GC007901	214632669	182481859	0.412	3644491	3730251	3000145	2579428	2645899	2503979	2280686	2219426	1780773	2140283	2147543	2052527	1383539	1391224	1316097	1305434	1353070	1175084	907366	1118303	525109	647716	4403201	427
GC007902	252677940	212718836	0.420	4443813	4469671	3561908	2991904	3153672	2973407	2733410	2630881	2152008	2605583	2607384	2450550	1630776	1666579	1609691	1611191	1694556	1401116	1129785	1384789	631633	828842	5076377	463
GC007903	288020560	237224517	0.434	5284557	5248059	4130149	3405717	3657307	3457163	3199259	3096860	2562652	3111566	3124681	2875951	1850410	1968949	1931448	2000792	2085114	1626242	1452978	1705614	743252	1039014	5243438	47707
GC007904	362092309	297266041	0.426	6418563	6398323	5069564	4186472	4452575	4211018	3875547	3754165	3123583	3744018	3793541	3501840	2266856	2404942	2321744	2366262	2507420	1994358	1687365	2043400	906423	1235538	6953018	22163
GC007905	342273860	283198784	0.426	6072592	6036120	4802211	4004833	4232158	3980191	3708430	3557786	2951928	3551158	3594664	3314019	2170708	2272715	2207687	2258552	2357116	1877928	1632311	1946920	859957	1177485	6668267	589
GC007906	312007926	259771513	0.424	5537892	5512465	4373920	3664517	3861504	3634769	3377981	3252250	2679088	3233803	3272268	3028042	1977331	2082159	2017464	2072848	2160876	1724963	1483599	1770567	787222	1074202	6083502	14516
GC007907	283179350	237738745	0.425	5080547	5058523	3988321	3333266	3516142	3334338	3078388	2980400	2461639	2970120	3006582	2778623	1794969	1896053	1838720	1887227	2006963	1571673	1392178	1644917	718319	1010667	5608581	626
GC007908	322072666	267963422	0.426	5772315	5731137	4515769	3761958	4000360	3749795	3514920	3371138	2805752	3362159	3412198	3141014	2043384	2165906	2077088	2142799	2268064	1781222	1575444	1854656	818613	1137272	6167339	23644
GC007909	272793974	230256955	0.420	4833348	4837823	3849960	3235907	3392849	3202833	2956741	2842645	2350325	2813313	2858063	2655998	1748462	1821125	1753204	1771996	1869028	1508001	1283276	1524481	685499	927507	5244394	25714
GC007910	319249867	266400027	0.422	5588882	5640939	4484632	3806807	3974545	3723408	3443004	3343507	2720004	3268781	3320523	3082645	2058819	2110439	2015408	2063105	2146379	1757468	1493594	1777837	797385	1054156	6406655	10024
GC007911	316499794	264674044	0.421	5565741	5566227	4427298	3722810	3908210	3683030	3413305	3283130	2711340	3246267	3291013	3064704	2014112	2090369	2024972	2054360	2144337	1749657	1474270	1750741	791752	1059419	6155663	18562
GC007912	237963744	201825421	0.421	4224331	4260084	3383766	2837675	2976429	2818850	2589155	2509591	2049594	2485462	2488175	2314307	1529761	1596930	1531041	1544943	1616990	1330825	1076352	1328298	604835	808173	4663088	17035
GC007913	276078070	228319161	0.437	5108417	5062885	3983197	3262969	3499648	3303333	3089686	2966943	2494796	2996280	3032537	2788697	1765272	1907428	1870498	1946854	2037849	1569794	1426282	1660830	763685	1016527	5485486	587
GC007916	212593127	180668582	0.418	3756408	3802251	3031930	2577132	2692584	2521850	2337231	2237148	1831914	2197466	2214928	2074512	1387395	1422320	1370833	1380579	1433655	1195589	969790	1182335	540771	699830	4447273	219
GC007917	207466023	176662714	0.420	3724015	3753917	2977528	2513249	2641021	2486431	2296239	2220956	1813597	2177241	2207598	2055199	1361392	1406257	1352988	1367954	1421767	1184074	975972	1182729	532310	707554	4281315	279
GC007918	235958485	199941214	0.417	4183429	4239409	3373031	2876726	2995307	2810002	2601101	2493841	2033367	2451808	2466000	2310050	1547598	1589270	1517115	1529358	1580550	1336601	1072440	1313443	602787	766423	4922194	389
GC007919	236907237	201777572	0.412	4115736	4206843	3346604	2865179	2971604	2795971	2568446	2477110	2007497	2418405	2433361	2296660	1548407	1566028	1500729	1494674	1556474	1321758	1044329	1272770	592556	720032	4900716	334
GC007920	241106850	204342487	0.415	4252560	4304161	3446984	2931484	3036675	2866373	2638142	2537073	2074897	2489786	2508891	2356720	1586418	1616394	1536552	1557410	1602726	1353642	1091788	1325248	605810	780253	4855826	15863
GC007921	235563581	199677835	0.417	4179467	4242855	3382143	2841111	2991876	2812729	2572329	2484811	2037123	2431902	2466657	2313427	1533478	1573100	1521053	1522722	1582326	1329523	1068818	1302496	592845	767250	4864931	348
GC007922	244786782	206802970	0.416	4315681	4355403	3474270	2958736	3070169	2902996	2663341	2570722	2090128	2499322	2527455	2375444	1594613	1627172	1562926	1573338	1623972	1370916	1103916	1329577	614435	791101	5092074	282
GC007923	222444302	189078876	0.415	3900248	3980588	3169218	2694378	2786320	2650109	2427372	2350707	1912479	2279886	2310624	2170417	1458850	1478530	1417703	1415904	1476793	1243493	1004278	1218794	558023	716286	4665419	295
GC007925	262942819	220283453	0.421	4708169	4723050	3728356	3138276	3307470	3094420	2906869	2773191	2285074	2749820	2780349	2581713	1700202	1769892	1702584	1758978	1836528	1480200	1242929	1504931	666958	905130	5395025	426
GC007926	275240588	230087036	0.422	4949538	4964595	3908251	3281002	3470492	3287643	3024883	2934539	2400721	2876568	2922946	2708731	1793368	1851348	1803390	1837827	1906662	1547556	1307361	1572194	699488	949076	5580665	591
GC007927	261918729	220470459	0.418	4630634	4665224	3717109	3142450	3279471	3086428	2871123	2743617	2248805	2695051	2747501	2557293	1697891	1746754	1680895	1697718	1764308	1472889	1217955	1449832	660708	871754	5222630	15611
GC007928	247252503	210350914	0.415	4382595	4446676	3535469	3022290	3137488	2951777	2701976	2613683	2123757	2571126	2585597	2413953	1616128	1649133	1587808	1584970	1650394	1395233	1093547	1365584	625734	803828	5046082	10980
GC007929	256371691	215861451	0.417	4545297	4580133	3630011	3080280	3224633	3050526	2795503	2699599	2217650	2641417	2681562	2501675	1667313	1711876	1644753	1659153	1740997	1428916	1182723	1427389	648918	846011	5286970	309
GC007930	261030113	219491083	0.419	4620021	4681812	3720238	3165005	3311145	3097274	2871418	2768320	2253778	2706138	2736954	2559859	1718029	1749125	1673606	1709968	1765363	1476328	1210048	1467282	655837	871974	4986390	39244
GC007931	277366500	232703131	0.422	5032166	5034068	3960706	3308565	3491323	3299221	3063511	2947758	2445924	2928384	2971183	2750034	1795938	1884001	1835713	1861425	1968651	1558567	1326845	1595678	716320	971834	5487397	11515
GC007932	252265050	212387697	0.423	4573564	4571494	3621389	3080740	3214844	3014149	2807217	2709652	2217105	2672127	2706120	2514562	1653068	1711534	1654373	1697194	1751769	1427925	1228189	1445783	650308	870080	4930978	27410
GC007933	261558673	220391260	0.420	4712684	4766810	3785767	3185562	3337755	3150758	2912960	2810325	2298436	2746773	2793126	2608761	1734380	1777426	1717729	1725818	1793614	1489249	1217549	1479687	671226	882369	5140537	26689
GC007934	260175115	218771691	0.420	4645684	4677950	3697920	3130604	3293179	3091495	2846916	2744840	2261104	2709850	2731128	2555052	1694409	1757108	1670017	1701800	1754926	1470326	1204992	1456568	654834	870437	5255513	10958
GC007935	210248667	179478960	0.411	3635377	3723916	2978953	2563908	2648835	2492439	2275709	2216275	1763560	2135813	2141255	2039198	1379012	1387514	1316007	1310768	1336520	1178155	890834	1114719	517573	642569	4161681	22376
GC007952	412887480	334330985	0.422	7308680	7337741	5819821	4911111	5151571	4848266	4495164	4333737	3555676	4272654	4334399	4003169	2661417	2754132	2648499	2699084	2809251	2284279	1936954	2307023	1040654	1400199	8382561	543
GC007953	469485670	374852699	0.425	8392685	8360850	6586204	5513282	5817003	5504576	5104143	4919645	4065802	4875936	4955803	4575565	2992640	3141113	3039301	3108399	3277457	2600757	2278313	2666004	1185614	1645138	9304416	477
GC007954	462414839	368402742	0.427	8298307	8262955	6504979	5452167	5768349	5447080	5063903	4873344	4024505	4833427	4897477	4533963	2946023	3111067	3015284	3108615	3255318	2577998	2283645	2646614	1170308	1625801	8986286	30403
GC007955	420083201	337412025	0.427	7608369	7585261	5955093	4976017	5256897	4980994	4621784	4443006	3710049	4439041	4492810	4156618	2691633	2843025	2751925	2844627	2980238	2357990	2054631	2427467	1079914	1500018	7965834	39151
GC007956	390921951	317105730	0.425	7041692	7019659	5565297	4646262	4899821	4623511	4309440	4132547	3419255	4106746	4147388	3846323	2513561	2643128	2551352	2626111	2745645	2189864	1886280	2236599	994011	1366446	7627138	24134
GC007957	379679046	308101991	0.423	6835290	6839064	5410506	4505976	4766359	4516316	4142911	4010433	3310009	3983292	4020230	3727520	2446208	2551065	2475720	2517467	2658297	2115928	1807569	2165299	965277	1317142	7425053	23129
GC007958	429548941	345656269	0.423	7661061	7645228	6034235	5070271	5338093	5046971	4673008	4502153	3706016	4468934	4520592	4182282	2756207	2874919	2781260	2834101	2990219	2385635	2080383	2429303	1090889	1490160	8587151	415
GC007959	382026888	310594841	0.422	6809481	6833063	5418589	4574864	4778258	4521440	4192045	4021793	3323779	3969728	4023695	3755513	2469010	2575330	2465168	2526559	2646228	2128739	1837962	2152926	977136	1298470	7442559	34194
GC007960	375376126	306154829	0.420	6665232	6667038	5307781	4474478	4705978	4433494	4090439	3936431	3237033	3889339	3942087	3655284	2419130	2510160	2405043	2446582	2558267	2088025	1751164	2087116	950893	1266146	7668365	357
GC007961	420109907	338485351	0.421	7409251	7450589	5911488	4967124	5211136	4934127	4552719	4396339	3597025	4324044	4362729	4072169	2707839	2781380	2691080	2726101	2888605	2320954	1966745	2343945	1050274	1417995	8014611	39761
GC007962	408942608	330962784	0.423	7304751	7323894	5790626	4851730	5101036	4820471	4488871	4295340	3566174	4279146	4346653	4011191	2618596	2737088	2656656	2724997	2859805	2281731	1967023	2324576	1047608	1417670	8173306	386
GC007963	442406140	354611550	0.425	7930642	7888705	6217083	5196153	5491435	5193801	4822671	4647133	3844548	4604904	4688748	4318633	2815925	2969868	2858301	2954687	3116356	2445796	2164325	2536351	1172699	1564466	8829470	415
GC007964	399705706	323244083	0.425	7220394	7200836	5686891	4749706	5020564	4747829	4428839	4247884	3503228	4218958	4271563	3950417	2567455	2702533	2624279	2695163	2829210	2237230	1954906	2290137	1029766	1417940	7681197	37606
GC007965	406761666	327276049	0.426	7305326	7277283	5754459	4842989	5110528	4794261	4487704	4294265	3556106	4257332	4335153	4004911	2622749	2740973	2642917	2747697	2869072	2277252	2015860	2337124	1047657	1428504	7626277	56002
GC007966	389570188	314295292	0.427	7082356	7039437	5540516	4607604	4884009	4610401	4286544	4123300	3419169	4130430	4173425	3842143	2502383	2622201	2553671	2627987	2766981	2193367	1895966	2247202	993186	1387127	8048077	468
GC007967	420395777	339240296	0.424	7517441	7523421	5966526	4997230	5267777	4970463	4614570	4447665	3659521	4378400	4460203	4131457	2717254	2821767	2721465	2795064	2905968	2378371	2037278	2387162	1070573	1455873	8351405	10811
GC007968	372023215	299827214	0.431	6852845	6805124	5388000	4428335	4732585	4461045	4181202	4003365	3329437	3996384	4047603	3741708	2401351	2547357	2497042	2581161	2706844	2104421	1904305	2204423	966574	1362119	7409625	344
GC007969	416647340	334625278	0.426	7483448	7488990	5935197	4939136	5238727	4956099	4585478	4410328	3633831	4385338	4435447	4108347	2698997	2815252	2715450	2765798	2911211	2322412	2009924	2373121	1059061	1435225	8031356	29385
GC008203	403978429	322069911	0.431	7528864	7461850	5861360	4845847	5188193	4896188	4572362	4396105	3651589	4381517	4441782	4075490	2635865	2804972	2724479	2838472	2982433	2320109	2114607	2413033	1061048	1495686	8168880	199
GC008204	241957961	200835378	0.430	4665600	4575319	3611782	2983250	3182821	3006021	2805141	2690780	2254910	2707075	2736357	2524373	1613427	1723794	1678682	1752120	1849124	1423104	1303429	1485154	653433	926579	4690524	25468
GC008205	263348566	219129365	0.429	5061639	4988538	3932438	3233589	3447338	3299034	3047891	2917347	2441401	2944005	2972397	2732495	1761802	1873373	1840142	1881164	1984098	1546245	1350849	1618884	708000	1002391	5312116	11329
GC008206	297465025	246711743	0.429	5705998	5632940	4406112	3658087	3893169	3699254	3458501	3296806	2762195	3326281	3370709	3092408	1991505	2113706	2062130	2145145	2276542	1740335	1572986	1828205	811007	1151440	6024525	12311
GC008207	282659200	232445726	0.440	5604300	5434464	4226636	3459544	3737688	3531956	3345124	3213685	2715397	3270061	3320862	2985668	1884245	2064613	2036267	2165051	2300126	1684031	1659174	1845765	801901	1202462	5631193	13911
GC008208	312770764	254626213	0.437	6059867	5930611	4663116	3810384	4095995	3868655	3664826	3477858	2929647	3509154	3584317	3271999	2081791	2240814	2192565	2316036	2466679	1842028	1753020	1986430	860008	1258930	6357275	148
GC008209	312683496	256946824	0.427	5883034	5840746	4602108	3834382	4046810	3838604	3578036	3430210	2858182	3415789	3476429	3181125	2068810	2178454	2126963	2187104	2304226	1809889	1607946	1887224	830651	1148818	6533262	178
GC008210	381227430	308320344	0.423	6928988	6914177	5491372	4596796	4852833	4565751	4239842	4079815	3363985	4021396	4106036	3818557	2487662	2607051	2526535	2591826	2725028	2151477	1916719	2196143	991620	1349761	7815840	215
GC008211	307335415	252746733	0.428	5739695	5797185	4485736	3673926	3961477	3807583	3549338	3380849	2794321	3398755	3417610	3152210	2030633	2167112	2110345	2165082	2294091	1788294	1589309	1896181	821409	1135407	6247348	232
GC008212	288015177	237847969	0.425	5354245	5378439	4257044	3558444	3744544	3561929	3283683	3164712	2599373	3135251	3164058	2944820	1925766	2007557	1949845	1977594	2068262	1683608	1392289	1713468	756237	1020238	6053070	154
GC008213	270981731	225646870	0.423	5017968	5032183	3989175	3354761	3529064	3325934	3075791	2969348	2435654	2927828	2964650	2763690	1813387	1892051	1827858	1855737	1949387	1568475	1349631	1592114	716754	967564	5718506	198
GC008214	227302855	190747016	0.424	4269598	4256696	3367426	2814286	2970523	2822436	2602183	2522349	2060684	2488540	2525761	2352449	1527415	1606494	1562105	1591142	1675896	1329115	1162890	1357559	606236	825147	4744582	254
GC008215	257840994	213598849	0.426	4839082	4817701	3791469	3185206	3344281	3183681	2948903	2831476	2336273	2809910	2857523	2650438	1728908	1798600	1745158	1819670	1900398	1501672	1344616	1542107	692995	952003	5107460	25705
GC008216	282323189	233613434	0.427	5323383	5281890	4172348	3454364	3678617	3464179	3230937	3090449	2578495	3087355	3130121	2908954	1878673	1988517	1927524	1984757	2093352	1627291	1462042	1692274	776640	1038905	5651756	22472
GC008217	243368657	201141083	0.430	4597257	4595932	3639985	2997833	3204408	3030482	2821829	2710581	2236643	2684009	2727548	2529069	1637215	1717686	1674860	1740570	1817469	1430131	1263730	1482313	646978	890122	5078130	168
GC008218	289559542	239049923	0.427	5416664	5392901	4282774	3579980	3773684	3538950	3314937	3176400	2637704	3162175	3201052	2970955	1927093	2023012	1966829	2021355	2118680	1683160	1491275	1730843	764457	1057477	5738824	28324
GC008219	316020537	257105109	0.435	6079416	5990297	4695891	3854097	4139014	3898845	3649713	3515602	2950072	3557752	3591062	3304029	2094703	2249338	2218251	2308091	2434089	1856390	1688163	1971782	864274	1233183	6194460	20817
GC008220	347559745	280121818	0.431	6464348	6421026	5041588	4199003	4473690	4198475	3949252	3798519	3153236	3784582	3833939	3531468	2275813	2418997	2358340	2467400	2577066	2008347	1821362	2088131	917391	1295723	7082254	310
GC008221	331670207	272521845	0.421	6066181	6076442	4807504	4035142	4245302	4007202	3712089	3578845	2956212	3540037	3564865	3331421	2190915	2272255	2204557	2256659	2364218	1894007	1613498	1922232	860369	1155236	6687477	16683
GC008222	267032996	217605644	0.433	5086533	5016609	3959121	3248510	3501695	3303043	3075322	2953749	2448017	2967230	2987621	2768833	1765337	1888168	1847004	1913520	2011087	1561730	1403075	1653949	709267	1000072	5456580	146
GC008225	281000990	225951533	0.433	5268570	5148840	4015367	3339109	3560328	3360777	3191615	3005502	2543828	3057252	3095080	2841756	1806864	1951050	1896824	2020672	2169842	1579473	1572600	1694696	754595	1102644	5230726	24815
GC008226	272846242	225625526	0.431	5230013	5141984	4037971	3316562	3546272	3361542	3176309	3020711	2537165	3051014	3089476	2825684	1826879	1944212	1897262	1987663	2118011	1606741	1510472	1699371	753348	1082929	5559255	174
GC008227	331530927	267599706	0.436	6410081	6247610	4864383	3972027	4293214	4065552	3841080	3651475	3086018	3710778	3798316	3447773	2165797	2362141	2307597	2446744	2638901	1908694	1889443	2097709	901216	1360786	6098768	38897
GC008228	336024931	274842880	0.425	6260184	6236902	4906871	4075810	4310318	4071383	3807894	3640984	3037765	3673684	3710769	3421339	2205188	2345645	2278399	2342314	2476126	1927306	1710576	2008423	895051	1242592	6877791	190
GC008230	297631011	244856480	0.422	5433126	5469599	4316103	3612496	3817927	3603362	3344316	3183336	2648182	3178050	3216877	2990937	1964218	2029497	1975310	2019806	2125056	1684131	1454908	1728786	773684	1051202	6150133	207
GC008231	279285457	230969513	0.425	5197562	5178262	4078321	3411709	3601159	3418909	3178525	3049119	2527830	3028607	3069610	2838465	1843055	1937664	1895871	1951853	2055709	1609472	1435902	1666693	739185	1025887	5744514	96
GC008232	279101688	229713588	0.427	5215746	5183197	4081985	3405550	3601837	3403702	3188045	3058992	2534076	3039565	3099289	2864879	1841003	1946862	1894190	1970341	2082133	1610903	1470550	1687011	742498	1049445	5717512	58
GC008233	349165464	271576457	0.430	6204271	6113513	4792878	4008332	4235930	4026277	3834111	3600730	3010826	3602493	3651646	3393527	2174653	2305444	2245624	2371085	2543040	1882640	1865357	1982116	875875	1266743	6751868	237
GC008234	244229326	198082668	0.433	4584989	4511737	3541812	2921642	3120369	2949138	2772566	2643384	2213576	2667732	2705433	2482795	1594619	1699300	1653135	1743563	1838157	1397722	1318495	1462925	655713	925591	4895214	166
GC008236	290960188	232427473	0.445	5751107	5504883	4269890	3420135	3762211	3561270	3407973	3211373	2769358	3318154	3390021	3051635	1869443	2097222	2063763	2244885	2446523	1686308	1789244	1910796	813568	1274945	5554682	189
GC008237	354204178	285090072	0.432	6662958	6567688	5168113	4250681	4564642	4312093	4020182	3847548	3212527	3880161	3908410	3600114	2306459	2459484	2413902	2498706	2670469	2038902	1860607	2147715	934934	1326901	7159195	211
GC008239	232022993	188453998	0.441	4502917	4363311	3395029	2768447	3008477	2847573	2709630	2574115	2172259	2613751	2667558	2414180	1516802	1655233	1631419	1763401	1878756	1354422	1377860	1491666	639565	970426	4602239	157
GC008240	320986497	258450594	0.432	6017125	5927873	4661067	3842047	4129402	3898454	3662188	3490097	2916378	3491572	3548233	3280608	2103078	2234886	2192799	2279431	2412735	1842525	1710287	1941367	857502	1216746	6298313	17886
GC008241	275936016	229167901	0.422	5100377	5088924	4041586	3378737	3564550	3366834	3097913	2989988	2476633	2980460	2993873	2798819	1888268	1901744	1849921	1870469	1965686	1593488	1330231	1612494	722151	960605	5652711	13522
GC008242	367341689	298291179	0.424	6732502	6725162	5315621	4428300	4673634	4442072	4093250	3949467	3275604	3929059	3967299	3712203	2401167	2516229	2450102	2478056	2617247	2091035	1801761	2121272	949791	1283077	7228625	25731
GC008243	264846952	209872857	0.459	5515874	5236957	4058742	3136737	3556872	3357889	3222934	3067595	2640187	3214677	3233424	2912537	1731692	1993724	2028832	2192093	2322705	1614539	1661187	1875622	761373	1198959	5093554	130
GC008244	497957031	394109538	0.429	9111703	9044895	7118261	5911726	6309509	5936785	5525054	5329150	4409127	5310468	5391214	4964430	3222377	3409014	3314445	3418022	3578274	2817421	2490268	2909478	1288454	1806049	9480879	54620
GC008258	213873644	178907183	0.426	3978541	3998399	3158819	2632041	2785217	2638714	2456716	2351458	1931077	2324835	2354542	2194583	1440106	1497912	1443533	1483399	1545173	1243437	1062384	1264718	565108	761896	4481825	196
GC008259	320074117	259164005	0.435	6068936	5961683	4686863	3844441	4135262	3909150	3662298	3491701	2931939	3535509	3600653	3282491	2094878	2245684	2204088	2312293	2449399	1849232	1716276	1993667	855772	1242138	6132461	24813
GC008260	202122877	171439121	0.411	3586111	3670210	2918551	2507309	2574185	2441995	2231289	2152759	1747080	2095153	2105818	2002170	1345272	1365243	1304839	1295508	1341530	1156298	893197	1098565	507622	639397	4296083	184
GC008261	829042623	613636331	0.427	13958921	14025694	11158435	9352278	9870090	9226920	8623397	8297576	6816491	8155304	8303337	7684619	5066124	5248418	5058181	5230948	5411637	4406203	3764603	4446457	1981874	2686340	15938376	515
GC008262	324221072	265917983	0.420	5830271	5889090	4691785	3939944	4144250	3905180	3596422	3476927	2845913	3404286	3444326	3220511	2136066	2202533	2117933	2148644	2242629	1837782	1536585	1843256	832610	1094801	6755697	246
GC008263	345002083	280091739	0.425	6301145	6313800	4967091	4160105	4412739	4140186	3875331	3701446	3077680	3687273	3724859	3454977	2247889	2362541	2296725	2369191	2483956	1966890	1734574	2021461	902311	1228960	6664295	36306
GC008264	323120556	261412830	0.432	6076778	6052424	4779372	3926961	4219017	3974832	3689088	3583969	2936284	3553461	3582923	3326117	2127311	2272172	2207256	2269238	2369206	1883449	1609948	1955934	849741	1173718	6377324	26366
GC008265	351032744	285852141	0.413	6139086	6204302	4991457	4259898	4400281	4148185	3799171	3671242	2966750	3570259	3600774	3404324	2293208	2315278	2203011	2204065	2282665	1951490	1538673	1877591	865102	1085648	7045155	30484
GC008266	401268104	326983450	0.416	7045311	7160995	5714964	4856966	5025295	4773757	4367291	4215254	3428247	4101374	4155863	3889466	2632171	2664554	2537884	2538956	2659579	2231628	1769651	2180774	1004309	1284713	8112805	15719
GC008267	351112207	283793311	0.429	6468217	6460798	5125025	4257621	4539445	4265186	3937234	3816679	3147155	3784771	3820645	3543119	2309024	2415185	2355863	2402135	2494482	2020341	1691952	2058113	919829	1233318	7137597	19448
GC008268	432563162	349465225	0.415	7540359	7618985	6095256	5219752	5407423	5083929	4665301	4519128	3658117	4386165	4437148	4183694	2797584	2854353	2723800	2721527	2823335	2390055	1908545	2340452	1066755	1362581	8982193	457
GC008269	262336692	213575055	0.426	4781574	4744899	3727484	3127381	3277187	3127207	2930745	2781693	2328313	2777126	2831287	2607394	1691113	1791183	1715269	1800731	1936050	1466487	1381155	1527278	692357	973663	5100699	11620
GC008270	173091084	143223185	0.428	3200362	3160028	2486419	2083039	2192500	2082165	1959506	1855114	1563454	1861870	1904231	1749140	1123195	1197987	1166675	1231415	1306686	980265	969168	1024781	458340	669447	3187330	22032
GC008271	463999721	369465708	0.424	8291659	8317069	6608910	5546956	5822248	5495668	5068111	4912636	4038095	4826486	4880720	4576270	2997147	3112102	3019504	3075383	3204784	2657944	2211100	2624525	1175503	1582932	9307669	18958
GC008272	458799139	367667760	0.419	8096108	8165718	6509506	5526438	5757925	5426671	5023506	4828260	3949725	4727484	4793097	4454937	2987950	3063923	2927561	2975055	3101358	2559258	2149404	2548305	1153272	1513351	8722370	64493
GC008273	458912677	366667265	0.424	8249016	8252707	6547676	5490604	5780159	5463226	5051840	4850210	4008919	4832420	4852556	4527720	2976215	3092482	2999698	3050119	3201127	2581615	2206895	2618238	1167914	1587923	9100043	21691
GC008274	378753596	301087288	0.431	6977862	6890910	5432957	4517405	4803390	4523758	4255992	4064227	3383239	4055615	4082139	3801899	2522745	2601521	2536252	2626878	2752641	2143933	1961613	2241455	980935	1380302	7373185	21829
GC008275	359628729	289597037	0.429	6620858	6599660	5223753	4331735	4620327	4359220	4044311	3898289	3197518	3872166	3906911	3644916	2348930	2480959	2416653	2483756	2596380	2190972	1795024	2129780	931301	1289283	6915080	40406
GC008276	391001924	310573850	0.432	7221576	7130832	5654005	4653121	4981988	4697780	4386300	4208713	3490877	4208800	4264230	3947667	2523460	2705899	2637720	2733327	2864579	2222698	2023939	2338016	1016268	1424541	7689762	15552
GC008277	445161876	352661274	0.427	8028001	7997115	6333848	5270936	5575984	5271996	4896947	4706772	3893303	4685246	4731470	4397790	2866094	3000143	2909097	2996542	3150102	2492887	2189996	2542319	1141078	1550138	8623551	33344
GC008280	373714445	305109770	0.422	6780016	6778022	5368573	4473288	4715777	4467607	4109539	3950360	3278401	3916305	3981993	3708072	2430465	2539952	2455870	2487864	2637526	2090080	1783674	2137779	963679	1300846	7581906	238
GC008281	338243047	271901114	0.438	6422767	6320401	4992179	4057940	4397908	4159437	3859749	3725055	3102543	3745496	3778580	3467302	2211128	2372982	2337657	2409672	2547222	1958516	1740586	2070732	899846	1271726	6652984	15200
GC008282	228861915	189968641	0.432	4326101	4309525	3426694	2811521	3011041	2851538	2638833	2540519	2100665	2538966	2546761	2376242	1530179	1626806	1573840	1615795	1687319	1342918	1154510	1380874	602494	832556	4468663	28993
GC008283	347108345	282987500	0.427	6399991	6400547	5093866	4216970	4465520	4219483	3895337	3758468	3113947	3739107	3775244	3505469	2288526	2399428	2326850	2371618	2481089	1991467	1713735	2043190	899674	1228944	6834529	34178
GC008284	390526310	319458060	0.416	6899861	6983058	5560070	4713943	4918814	4633959	4231115	4120981	3350731	4024527	4069793	3805859	2546063	2606536	2503725	2479133	2593287	2230299	1730506	2136730	975116	1258674	8124584	274
GC008285	404512119	328848536	0.415	7050439	7190884	5769638	4914597	5092354	4809852	4407790	4245298	3436636	4116951	4180417	3932919	2649012	2676612	2546246	2539692	2630788	2253778	1780238	2178205	1001226	1269323	7718278	66766
GC008286	331364087	273342182	0.420	5991221	6004811	4770051	4031725	4219382	3987562	3665797	3527548	2901124	3464081	3519968	3298624	2187853	2257378	2162364	2184642	2300198	1866950	1563352	1867400	844672	1121677	6884815	290
GC008287	332550703	272332663	0.415	5856175	5910784	4732873	4026581	4186827	3971872	3635424	3493400	2848381	3417325	3439180	3262882	2173733	2223793	2112527	2126359	2208680	1856773	1518430	1808690	829254	1063319	6872941	237
GC008288	338200684	279026308	0.415	5942537	6059060	4867071	4174794	4306499	4049233	3715007	3587348	2911853	3456778	3506161	3319500	2240390	2257346	2152496	2144331	2218461	1909874	1496134	1829570	847028	1059996	6459377	60515
GC008289	390749622	316615679	0.421	6940049	7012822	5583781	4709302	4916306	4668007	4296556	4134855	3354952	4066110	4118027	3833950	2544663	2627032	2513501	2544754	2666663	2180039	1832691	2169913	987490	1306688	7513494	51770
GC008290	495803535	393867036	0.421	8688952	8757189	6982924	5890509	6149635	5805243	5364902	5146214	4210055	5056924	5156965	4784283	3183275	3274761	3131348	3167125	3306747	2725103	2287696	2698979	1225223	1615502	9681902	44774
GC008291	308278895	257702590	0.416	5540193	5608151	4457927	3790070	3945766	3736535	3422490	3296011	2705062	3235388	3267983	3064846	2039758	2092695	2001781	1997330	2113288	1744495	1409285	1715251	791286	1033534	6391120	479
GC008292	319085515	256298869	0.440	6132433	6016419	4738989	3834981	4184449	3922907	3664305	3543467	2968477	3578204	3617056	3311767	2094618	2274498	2242402	2341752	2452133	1867863	1687330	1997289	855698	1228973	6150659	28296
GC008293	393680898	319491216	0.419	6948830	7040370	5626714	4767876	4947011	4691177	4304040	4153082	3393496	4046752	4104230	3863803	2561459	2630456	2517406	2542740	2626261	2205781	1794847	2160089	981069	1275588	7938987	26933
GC008295	358084091	293284105	0.420	6412092	6448493	5135192	4336456	4529985	4285207	3940284	3771315	3111150	3739630	3796031	3542217	2349114	2422859	2316696	2339445	2441591	2019486	1674784	2004328	910924	1201608	7417583	341
GC008296	246418825	196467611	0.450	4897614	4722192	3700440	2901395	3237010	3061188	2890587	2784541	2369934	2882438	2888089	2629765	1602778	1779544	1801565	1927366	2034779	1471793	1433571	1641473	678290	1033401	4807997	319
GC008297	342621824	279433607	0.422	6186571	6216865	4958257	4135525	4364210	4119482	3786645	3661873	2993870	3604539	3642929	3411754	2243479	2331963	2266420	2248763	2356505	1951154	1581188	1938777	875800	1144446	7102290	262
GC008298	233834564	176869622	0.471	4892274	4551863	3447307	2581201	3044730	2876751	2808212	2663691	2305913	2877126	2863212	2566074	1463177	1753557	1812910	2028016	2166895	1402964	1628776	1737795	680926	1149832	4056775	245
GC008299	448089976	358613963	0.419	7845324	7952268	6356264	5389692	5625848	5318664	4847349	4707874	3805341	4590403	4607980	4364954	2895792	2971075	2837046	2827444	2929669	2506167	1978178	2447249	1111266	1405263	9262644	450
GC008328	332816900	271122143	0.423	6058764	6048785	4799485	4039112	4236552	4014637	3708223	3560522	2946694	3528146	3581670	3337191	2178403	2269431	2182919	2246991	2359883	1876228	1642414	1901933	856984	1162992	6833599	245
GC008329	319230172	261968776	0.420	5837312	5826680	4627813	3890877	4092577	3859052	3556814	3419614	2826813	3391273	3439441	3195795	2112420	2184965	2099704	2146393	2237090	1820831	1525320	1838205	829191	1108599	6297700	30430
GC008330	376353974	304144810	0.425	6921994	6909175	5450221	4531018	4796892	4540370	4223574	4044475	3359052	4044529	4096810	3776422	2454429	2578954	2507648	2561970	2698913	2138815	1831170	2196324	973306	1346764	7273649	38254
GC008332	338078865	276905346	0.420	6130215	6156895	4901066	4117699	4323405	4088342	3771101	3637077	2979732	3594762	3610901	3378688	2318600	2309007	2220679	2249964	2336355	1931762	1586894	1926937	864770	1157465	6604329	38465
GC008333	302820058	241977409	0.444	5913806	5770238	4542646	3637545	3997615	3770602	3541210	3403253	2856166	3454000	3497826	3200077	1993692	2178100	2172554	2289735	2400474	1790937	1701873	1942555	827637	1208248	6064798	155
GC008334	351698899	284526200	0.424	6398438	6394344	5078127	4265815	4485134	4218105	3931496	3786172	3113521	3733513	3787087	3519778	2303166	2398140	2319786	2378622	2475384	2009310	1734022	2040557	905715	1232765	7046009	22022
GC008335	469828162	370998605	0.428	8658939	8544132	6726617	5565113	5934967	5645688	5217421	5015556	4161665	5035442	5074260	4698002	3008882	3208654	3120551	3193845	3384161	2647425	2306711	2760441	1211620	1681526	9207920	17597
GC008336	390918005	316849205	0.420	6954572	6992567	5578512	4740007	4948854	4638402	4314752	4142968	3390825	4057319	4105917	3853494	2546759	2638761	2519851	2570663	2669246	2191213	1856994	2192570	1039262	1315750	8097025	320
GC008339	425551569	342668792	0.420	7661836	7673385	6085478	5090817	5351297	5061626	4683916	4507812	3701128	4450980	4513130	4199475	2744703	2872874	2770028	2807400	2934818	2379616	1997173	2416587	1076900	1455356	8618580	295
GC008340	418333665	335746444	0.423	7583786	7559661	5986642	5024779	5292456	5004579	4621738	4454094	3670076	4403158	4472947	4157906	2717428	2842161	2743245	2802956	2946464	2348183	2050322	2397875	1076163	1457418	8272826	23895
GC008341	357205921	290686754	0.421	6445992	6450259	5132421	4329365	4530564	4280665	3961759	3818059	3133340	3749812	3796099	3546315	2339503	2425778	2338771	2386412	2479005	2026140	1709297	2039514	911260	1222385	7326636	14242
GC008342	345970583	281484489	0.426	6391073	6358854	5013905	4189899	4431337	4188902	3887282	3724946	3097372	3722029	3760653	3494519	2259434	2383687	2305376	2385034	2511639	1967863	1743599	2020595	906003	1250205	7075964	204
GC008448-AR001-131015_19-freeze1_2	461426876	364836831	0.431	8433512	8371018	6639900	5473827	5864157	5523665	5139897	4931341	4077249	4897522	4979249	4608621	2972624	3140528	3073625	3155269	3295844	2606706	2319837	2697867	1188248	1637469	9215458	6790
GC008448-AR002-131015_19-freeze1_2	459256680	364908710	0.426	8316174	8262809	6524515	5442534	5769657	5463680	5046922	4835584	4006697	4844810	4881968	4525853	2961761	3097220	3021580	3061879	3225540	2586979	2200706	2634432	1167165	1592169	9213709	354
GC008448-AR003-131015_19-freeze1_2	429365045	343008047	0.427	7807660	7747581	6130674	5116012	5409437	5113712	4740991	4552721	3774872	4541795	4591082	4257980	2775563	2905766	2817003	2897689	3037620	2421099	2133788	2473805	1156539	1502734	8653582	445
GC008448-AR004-131015_19-freeze1_2	313004171	257326427	0.421	5629368	5667186	4517231	3813048	3986552	3784652	3473797	3349733	2735091	3285316	3347012	3117603	2059893	2130218	2048537	2080299	2153024	1781348	1472644	1773617	804123	1045454	6550257	245
GC008448-AR005-131015_19-freeze1_2	354940213	290071977	0.417	6266604	6357452	5068375	4311551	4493792	4220016	3911094	3753393	3047380	3658583	3685960	3497512	2332633	2368434	2277951	2296331	2376298	1993570	1634752	1964382	888062	1153974	7394868	250
GC008448-AR007-131015_19-freeze1_2	295931779	240118918	0.436	5572176	5508269	4361629	3573911	3834971	3621786	3375697	3249527	2705366	3258948	3309034	3037921	1942911	2084314	2051741	2117334	2240405	1719124	1557584	1807628	811756	1111868	5851749	18909
GC008448-AR008-131015_19-freeze1_2	400961270	319240489	0.432	7421912	7343713	5801779	4778555	5100287	4834818	4472702	4304015	3580496	4311181	4356861	4036428	2575707	2762694	2698022	2770328	2909670	2275263	2008207	2369748	1096490	1452888	7626602	40791
GC008448-AR010-131015_19-freeze1_2	367646203	298015740	0.423	6604022	6648708	5289865	4449965	4682325	4387918	4081798	3928754	3217002	3859647	3908528	3645510	2398097	2493676	2392684	2442045	2546172	2081560	1740544	2091087	999519	1238111	6853145	70268
GC008448-AR011-131015_19-freeze1_2	229363137	193521692	0.415	4100803	4182396	3328384	2847259	2942242	2784102	2550025	2467825	2003207	2415677	2427777	2280626	1536345	1557820	1488901	1487145	1543531	1315758	1028480	1270209	586838	740163	4851906	166
GC008448-AR012-131015_19-freeze1_2	350709057	286700787	0.420	6249766	6320527	5029738	4258126	4466797	4198227	3881952	3733261	3038053	3665580	3679473	3470396	2318522	2359024	2268804	2290062	2375114	2033815	1621261	1964835	893382	1153715	7232728	333
GC008448-AR019-131015_19-freeze1_2	471365569	370332316	0.431	8567781	8498771	6703567	5526030	5888972	5578534	5188947	4982997	4138286	4985325	5082632	4669522	3008938	3205267	3112165	3208340	3385366	2634421	2381908	2749741	1240957	1691640	9182203	21871
GC008448-AR020-131015_19-freeze1_2	393360446	316348887	0.424	7045248	7064041	5592552	4686593	4916865	4660086	4315959	4144770	3426610	4124497	4148004	3888954	2537260	2644899	2553124	2611927	2746422	2196204	1918243	2234187	999829	1350273	7971614	395
GC008448-AR021-131015_19-freeze1_2	463323738	363432176	0.433	8516436	8380179	6610108	5397758	5824521	5502825	5137141	4902549	4109519	4965987	5010293	4630507	2951984	3163275	3101120	3212923	3426528	2598515	2391295	2730253	1203427	1695458	8944174	17284
