# Supplementary material for: NIPTmer: rapid k-mer-based software package for detection of fetal aneuploidies
Source: Sci Rep. 2018 Apr 4;8:5616. doi: 10.1038/s41598-018-23589-8 (PMC5884839; doi:10.1038/s41598-018-23589-8)
Supplement: Supplementary file 3 [file 41598_2018_23589_MOESM3_ESM.xlsx]

## Sheet: estonia_zscores
sample	GC	2	3	4	5	6	7	8	9	10	11	12	13	14	15	16	17	18	19	20	21	22	boyModelX	girlModelX	boyModelY	girlModelY	mahalanobis	modelGender
NIPRMR-032-30798828	-0.283208	-0.980189	-0.131318	-0.206725	0.0662779	-0.784372	-0.13854	-0.403444	1.35695	1.81165	1.62196	0.0703262	0.0195487	0.405441	-0.714154	0.386848	0.425561	-0.510456	-0.309936	-2.50878	-0.401576	-1.08476	-1.76557	5.4958	-1.78499	106.332	4.02968	boy
NIPRMR-033-30784043	2.20567	0.696335	1.16037	-0.680443	-0.438351	-0.881994	0.0660567	0.518878	-0.750486	-1.47291	0.559109	-1.05602	2.06518	0.0730269	0.160156	0.378269	-0.150019	-1.37885	-0.304599	1.39602	0.800659	-0.127489	2.04341	0.761689	1.10431	-1.09282	4.49382	girl
NIPRMR-034-30782254	0.114604	1.09849	1.30385	1.02697	1.24272	-1.28324	-0.184369	0.816664	-0.677368	0.150903	-0.820542	-1.1443	-1.37593	-1.92854	2.03801	0.0182888	-0.314439	-0.347174	1.6669	-1.49782	-0.0304523	0.98254	-31.6622	-3.49801	-31.7883	1.34872	4.68771	girl
NIPRMR-035-30806790	0.0579827	-1.24528	-0.591848	1.53193	-0.107375	-0.304255	-0.593341	0.203696	-1.43166	0.97672	1.19487	0.303381	-0.254443	0.311151	-0.186843	-0.128866	0.530338	-0.571352	-0.894213	-0.158407	0.700484	0.377548	1.01144	17.337	1.17485	285.831	3.41242	boy
NIPRMR-036-30784044	-0.4597	-0.237426	1.28339	0.953197	-0.2676	-0.983654	-0.209848	-0.123395	-0.113861	0.0169972	1.27662	0.137515	-0.951082	0.062228	-0.563247	-0.462262	0.493484	-0.799989	-0.957089	0.0273458	-0.0963676	0.135612	-1.35412	3.23346	-1.61629	61.6912	3.04281	boy
NIPRMR-041-30780226	-0.0214861	-0.374389	-0.821833	-0.954971	0.824089	1.84576	0.407128	-0.0570134	-1.6483	-0.465305	0.100684	0.412748	0.948142	-0.874814	-0.307197	1.39856	0.194135	-0.450755	-0.726827	-0.303714	-0.135104	0.631488	-0.387544	25.088	0.209387	409.711	3.24567	boy
NIPRMR-042-30797835	-0.36906	0.115116	-0.411213	-0.0917242	-0.925646	-0.569424	-0.017735	-1.04602	-0.530429	0.326371	1.81368	-0.429846	1.36407	1.29277	-0.364917	0.122378	0.470335	-0.374245	-1.02883	0.647319	-0.525896	-1.37755	-1.90253	-0.625132	-2.338	-0.651516	3.49738	girl
NIPRMR-043-31236377	0.155455	0.52867	-0.42946	0.381478	-0.631099	0.155652	0.11024	-0.0233864	0.172743	-0.966069	-0.744305	1.00524	-0.257744	-0.0106481	0.211301	0.939946	-0.505113	-0.142124	0.0376926	0.0252845	1.11475	0.169536	-0.0413537	14.0658	0.136894	229.387	2.76602	boy
NIPRMR-044-31235386	-0.663049	1.58985	-0.134149	0.941578	-0.942027	0.239329	-0.672745	0.0109188	0.277045	-1.14305	-2.63948	2.51444	-0.773318	-0.767411	0.323178	0.0345616	-3.78417	0.772358	-0.467322	0.983685	-0.246223	6.13981	-1.37175	0.584924	-1.79738	-1.23123	7.77669	girl
NIPRMR-045-31234394	-0.364864	0.252082	0.364634	0.570512	0.0107316	0.461268	0.0537742	0.554998	0.362706	0.250838	-0.634999	0.348476	-1.65001	-0.325027	-2.14595	1.27531	-0.0247694	-0.450254	-0.795157	-0.393816	0.397181	0.604845	-0.225151	11.7658	-0.277819	197.446	3.65983	boy
NIPRMR-046-31254225	0.0554287	-0.558234	-0.600281	-0.416271	0.933873	-0.311541	-0.424398	-0.052835	-1.59876	-0.620112	0.75325	1.4246	0.995232	0.21878	-1.24181	-0.289112	0.598292	-0.313077	-1.07542	1.07292	0.455569	0.507149	-2.36819	0.627975	-3.12138	-0.695013	3.7687	girl
NIPRMR-047-31238364	-0.228248	0.930928	0.296907	-0.32812	0.0786068	-0.881876	-0.246845	0.0341715	-0.529609	-1.33245	0.581359	0.872345	0.782579	-1.26811	0.140017	0.383797	-0.122241	-0.184277	-0.427334	0.123856	0.8909	0.479899	-1.07413	0.303122	-1.80102	-0.725235	3.15911	girl
NIPRMR-048-31234396	0.25342	-1.92206	-0.518954	0.36371	0.167243	-0.276441	0.527606	0.0224783	0.584492	0.458545	-0.531872	0.890771	0.565258	0.406486	1.42126	-0.140895	0.432654	-0.192082	-0.27985	-0.389228	-0.5496	-0.217689	-1.54775	0.444971	-1.69815	-0.0655512	3.66821	girl
NIPRMR-049-31237406	-0.470757	-0.467523	0.717786	0.477091	-1.27531	-0.657558	0.507024	0.425623	-1.11487	-0.516151	0.371256	0.228801	0.646018	0.303357	0.311781	0.960517	1.11843	0.353077	-0.997098	-0.407054	0.49261	-0.653951	-2.32894	0.0337303	-2.77024	-0.556768	3.08837	girl
NIPRMR-050-31240422	-0.105745	-0.287666	-0.212613	-0.317711	3.04997	-0.0617872	0.0581175	0.300318	-0.65788	-0.0561022	-0.924913	-0.269549	-1.58	-0.246397	-0.305967	0.841091	0.866786	0.714878	-0.64323	-1.74816	-0.364535	1.12276	0.581754	12.0086	0.624221	189.317	4.24861	boy
NIPT-033-25183580	1.90846	-1.14946	-0.892059	0.0318645	-1.44882	-1.32716	-0.130884	1.80662	1.52686	0.389501	-0.69494	2.15023	-0.718339	3.1714	0.825506	-0.60657	-1.22956	-0.342954	0.0656838	-0.553003	-0.809043	-0.180202	-0.727139	6.50315	-0.514387	116.772	6.5646	boy
NIPT-034-25183581	0.195057	-0.80278	0.22085	-2.26117	-0.456373	0.534579	0.675999	-1.69515	-0.775052	-0.51357	2.95924	0.331557	2.5166	0.756244	-0.695951	1.45989	0.0535172	0.151461	-1.23678	-0.766552	-0.137212	-1.43024	-1.44935	0.0215435	-1.87101	1.53284	5.12138	girl
NIPT-035-25183582	-0.358846	1.25893	-0.301045	-2.25049	0.697814	-0.100174	0.353155	0.763072	0.763208	-1.299	-0.902822	-0.151198	0.774715	-0.154491	0.377771	2.38986	0.0507999	0.553392	-0.573984	-1.59027	-1.04953	-0.708853	-0.348974	0.0856626	-0.696513	0.887825	4.95011	girl
NIPT-036-25183586	0.0577923	-1.36184	0.339844	0.504076	0.49117	1.03656	-0.532966	-0.273331	-1.53854	1.44846	0.252064	0.371412	-0.181046	-1.68485	-2.48169	2.03034	1.0735	0.349293	-2.03217	1.11611	0.0517689	-0.663969	0.0171557	-0.0243755	-0.752288	-0.215928	5.83549	girl
NIPT-037-25183587	-0.0824579	0.637672	-1.32531	-0.389835	0.542128	0.244161	-0.401225	-1.15138	1.40153	0.594463	0.625423	-0.957143	1.09872	-1.82394	0.841217	0.511701	-1.14986	0.736997	0.325721	-0.130876	-0.193299	-0.0623182	1.69905	3.67784	1.28053	61.2453	4.12672	boy
NIPT-038-25183589	-0.0827838	0.0179346	-0.0788985	-1.06438	0.85247	1.82869	-0.0576438	-0.790405	-0.195583	0.519686	0.121054	-1.32589	0.47844	-1.34456	1.31367	2.5818	-1.469	-0.935112	0.0437152	-0.476159	-0.778846	-0.369989	0.173787	12.4912	0.466685	211.627	5.61323	boy
NIPT-039-25183590	0.32636	3.51315	-1.03297	-2.24917	-0.482177	1.44472	0.620273	-1.06702	-0.19895	-1.13386	-0.488144	0.620809	0.657649	-0.719288	-0.0774609	1.06119	0.133659	-0.139669	0.6073	-1.23557	-0.293761	-1.15668	2.15524	-0.418696	1.86174	1.08591	5.76465	girl
NIPT-040-27215325	0.729638	-0.116978	-0.473858	-1.79861	0.843363	-0.513039	0.102285	-1.89302	-0.268498	1.23649	-0.399108	1.99216	1.3639	2.02169	-1.88408	-0.680125	-1.85175	0.352273	0.22281	0.417825	0.586709	1.42243	0.182487	0.331667	-0.477816	1.26329	4.99989	girl
NIPT-041-27216310	0.423352	-0.961836	-1.93303	-0.037786	0.559366	0.641046	-0.420171	1.28955	1.66396	0.656975	0.414639	1.28292	-0.887846	-0.057012	-1.50923	0.148851	0.660875	-1.47275	-0.20793	-0.834307	-0.0790529	-1.4144	0.749909	8.98547	0.641879	150.152	5.22268	boy
NIPT-042-27219315	0.497922	-0.198752	1.48601	1.51442	-0.186422	-0.531803	-0.0241642	-0.362743	0.518371	-0.2012	1.31323	-1.62248	-1.28567	0.261459	2.00336	0.700623	-0.37129	-1.60985	0.882521	-2.03559	-0.955115	-0.43061	0.444502	3.80454	0.336722	63.9644	4.84515	boy
NIPT-043-27220287	0.940188	-0.999646	1.51545	-0.891793	1.36313	-0.847154	0.0222063	-0.749575	1.29178	-0.463773	0.275623	-0.181044	1.12358	-0.881825	-1.3447	0.111635	0.608331	0.785052	-0.90901	-0.459005	0.317134	0.753256	-3.13163	25.5496	-2.55877	433.873	4.49771	boy
NIPT-044-27208350	0.414519	-0.737367	0.594655	-0.512256	0.640278	1.3024	0.384357	-1.73967	-1.02133	0.489756	0.346961	-1.60433	1.30132	0.715282	-0.946883	1.69294	1.23407	-0.910621	-1.38896	0.113143	-0.273368	-1.00427	-0.398653	0.0389531	-0.789671	1.30062	4.25747	girl
NIPT-045-27210350	0.794811	0.319625	2.2129	-0.148292	1.13283	-2.34584	0.121194	-0.969551	-0.101508	1.33021	-0.627053	-0.948303	-0.47178	2.29258	0.559186	-1.69927	-1.84525	0.00793427	1.53394	-0.431176	-1.44941	1.90679	0.109132	12.3263	0.180137	211.772	5.45004	boy
NIPT-046-27209347	0.208802	1.32656	0.578065	-0.382134	-0.295489	1.57999	0.553487	-0.613045	0.0885014	-2.81992	-0.123558	0.295522	-0.361318	-0.883033	1.33489	0.0135925	-1.54325	-0.201573	0.372933	0.229856	-0.468478	2.15485	1.30646	10.0097	1.44974	154.898	5.01891	boy
NIPT-047-27235214	-0.698163	1.09062	-1.07612	-1.615	-0.57411	1.3022	0.708819	-0.510032	-1.45936	-0.326534	-0.441987	0.111215	1.60725	0.919656	-0.0373249	1.78269	-0.622714	-0.0806523	-0.840625	-0.278675	0.241308	0.31586	-1.19661	4.38035	-1.37026	73.32	3.84092	boy
NIPT_048-30303277	-0.345443	-1.29051	1.89275	0.719969	0.196702	0.114756	1.04349	0.400761	-1.6036	0.400727	0.252968	-2.7437	-0.958138	1.27063	0.130877	2.92096	1.82628	0.604447	-1.60048	-2.89164	-0.387121	-0.456146	-1.03378	0.100536	-1.3465	-0.904661	5.81867	girl
NIPT_049-30309283	-0.0886766	-1.99051	1.5246	-1.52899	0.384392	-0.00327962	0.308222	0.188676	0.408629	2.17182	-0.762893	0.673609	0.878084	-0.0576678	0.0153918	-0.013679	0.0383532	-0.636084	0.0983423	-0.805274	-0.765771	-0.475919	-2.0768	-0.76762	-2.20683	-2.44532	5.2298	girl
NIPT_050-30295268	0.00795921	-0.486398	0.426156	-1.17137	0.338218	1.6783	-0.0216307	0.11085	-0.335405	-1.07655	0.754906	0.0221135	-0.255094	0.0972999	-1.31924	-0.539201	-0.180166	0.871256	0.207921	-0.169857	0.252134	1.20203	-0.185375	4.69194	-0.414484	63.8579	3.50681	boy
NIPT-EST-001-25183568	0.538886	-0.291656	-0.898817	-0.355909	3.20187	0.0148424	0.083475	-0.45702	-1.59986	-1.19679	-0.679431	0.0212199	-0.348585	0.685268	0.44784	-0.574912	2.17994	-0.226475	-1.76921	0.78578	-0.890621	0.249089	-0.932589	8.18706	-0.870843	130.948	5.22175	boy
NIPT-EST-002-25183569	0.795261	0.665191	3.01161	-0.573855	0.335964	-0.736764	0.0529931	0.712153	0.495387	1.67906	-0.620666	-2.02948	-0.135096	-2.60825	-0.950564	0.353569	1.69118	-0.355919	1.21991	-0.622666	-0.274413	-2.5628	-1.54264	13.8133	-1.52198	257.47	6.78358	boy
NIPT-EST-003-25183570	0.0325965	-0.0218546	-0.354351	-0.19333	0.975658	0.686626	-0.134822	0.28827	-0.360852	-0.87459	0.853533	-1.8168	-0.141009	-1.02625	2.14049	0.877795	0.0924314	0.368112	-0.562923	-0.651012	-0.367632	-0.116407	0.222693	0.311217	-0.0979941	2.83713	4.29482	girl
NIPT-EST-004-25183571	-0.696599	0.755501	0.563273	0.2134	-0.636171	-1.86355	0.0625686	2.34333	0.897113	0.224875	-0.734715	-0.930863	0.183119	-1.14538	1.32849	-1.10388	0.428999	-0.613289	0.619827	1.54959	-0.287621	-1.70295	-1.77114	-0.624238	-2.37833	1.54453	4.99529	girl
NIPT-EST-005-25183572	0.0624751	0.589517	-0.929575	0.177021	-0.0291221	0.124788	-0.394565	-1.57376	0.13245	-2.678	0.345758	0.63208	-0.222737	1.611	0.981077	0.568836	-0.596374	0.857545	-1.43253	1.52855	0.256109	0.212102	-0.957052	4.33663	-0.893026	70.4776	5.3561	boy
NIPT-EST-006-25183573	-0.172307	-0.754488	0.967803	-0.0870841	-0.976131	-0.265266	0.350299	0.413421	-0.82926	2.16604	-2.33365	1.04305	0.181904	-0.270551	0.118565	-0.371304	-0.0685848	1.46654	0.535729	1.64613	-1.33285	-0.531693	-1.00427	4.98402	-1.00743	91.5396	5.81136	boy
NIPT-EST-007-25183574	0.782328	-1.59106	0.0952915	0.293044	1.77508	0.44798	-0.0991021	-2.26801	-0.426094	1.48578	0.452429	0.633493	-0.0688165	-0.596509	-0.635249	-0.143937	-0.859358	0.218698	0.0529501	0.4086	0.0130877	0.972814	-2.11769	0.398763	-2.66559	1.724	3.9447	girl
NIPT-EST-008-25183575	-1.06901	1.19565	-0.297062	-2.47914	1.15818	-0.0303219	0.330042	-0.434156	-0.799891	0.113534	0.72178	-0.897443	0.48884	1.52528	-1.82923	1.52479	-0.417385	1.98875	-1.08233	-2.67044	-0.448996	1.29435	-4.46493	-0.576637	-4.98666	0.932177	5.5392	girl
NIPT-EST-009-25183576	0.360978	-1.87948	0.0663596	2.1783	0.817396	0.573152	0.0111394	-0.85525	-1.97668	1.82137	1.04875	-0.164492	-1.91258	0.402686	0.419222	0.132337	-1.29239	-0.515496	0.263777	-0.0668997	-0.478658	1.29817	-2.16445	0.614471	-2.71767	2.56109	4.64853	girl
NIPT-EST-010-25183577	-0.142823	0.363088	-1.86842	-1.6218	0.947654	2.2322	-0.563312	0.880547	1.35664	-0.582997	-0.741662	-1.39501	0.713145	-0.577081	0.320587	-0.330902	0.829047	-0.0275701	0.40261	-0.117708	-0.215278	-0.777463	0.434294	5.38464	0.504133	89.0101	4.01302	boy
NIPT-EST-011-25183578	-0.0392176	-0.323209	1.85594	1.19477	-2.03663	-1.10464	-0.144699	0.628089	-0.655453	-1.02026	1.84771	0.781257	-0.366878	0.81718	-1.99734	0.93925	0.642568	-0.339366	-2.58724	-0.666354	0.239297	1.0431	-2.01733	-0.35292	-2.67906	1.77536	5.34357	girl
NIPT-EST-012-25183579	0.150559	0.124969	-0.651439	0.366874	2.28519	0.376562	-0.536883	-1.15854	-0.724439	-0.715044	-0.577995	-1.5615	0.729999	-1.30049	0.834763	0.544243	0.269609	0.565538	-0.814623	1.26562	0.228458	1.10507	-2.1889	0.688157	-2.80144	1.55326	4.08201	girl
NIPTMR_001-30318290	-0.0705408	0.43707	-0.368074	-0.30579	-0.809018	0.473734	0.459293	1.46721	-0.597978	-0.346202	-0.244481	0.419438	-1.03042	1.62267	-1.16192	-0.751648	2.03097	-0.0929696	-0.0756278	-1.18421	0.164667	-1.0099	0.806544	4.73794	0.762522	79.8311	4.19527	boy
NIPTMR-002-30702687	-0.501286	1.46712	-1.54756	-0.455689	1.79391	-0.526633	0.687987	1.18174	0.825916	-0.99012	-2.53323	-0.224398	-1.25594	0.728072	0.0598731	0.73737	0.982846	0.850525	0.0525399	-1.70205	0.00267143	0.248344	-0.769131	14.5512	-0.527903	237.23	4.80628	boy
NIPTMR-003-30685740	-0.0334479	-0.724281	0.265878	0.298088	0.795138	-0.568292	-0.00371402	0.419537	-0.952218	0.647351	0.245632	-1.23663	0.150988	-0.0805274	1.28051	-0.575628	1.3375	0.270719	-0.149955	-0.884872	-0.172296	-0.153825	0.33611	4.80925	0.186682	77.3879	3.19756	boy
NIPTMR-004-30696715	0.517409	0.113946	-1.51888	-0.165842	0.0431097	-0.216402	-0.26392	-1.83321	0.119227	0.645462	2.60167	-1.50041	1.52002	1.18587	1.30689	0.218689	-0.795686	-0.72917	0.156613	-1.05001	0.380982	-0.891855	-1.6703	16.5508	-1.29054	287.762	4.89209	boy
NIPTMR-005-31237408	-0.251206	-0.813009	-0.174271	0.00684195	0.624055	-0.312763	-0.314329	-0.326893	-0.14764	-0.39419	1.02259	0.0799331	0.278212	0.311083	-1.27826	-1.07945	1.03385	0.60645	-1.35817	1.42277	0.344055	0.127709	-3.05286	0.0659993	-3.53818	-0.0842784	3.65409	girl
NIPTMR-006-30680741	0.628407	0.823923	0.0797688	0.388448	1.25367	0.21588	-0.29366	-0.429925	1.8518	-0.562533	-0.0994757	-1.81944	-1.28361	-0.386038	1.36164	-0.66768	-0.840351	-0.932254	1.84043	-0.340917	-0.37345	-0.127586	-1.22363	0.131487	-1.53871	0.589338	4.04272	girl
NIPTMR-007-30678748	0.481809	-1.01135	-0.454989	-0.0526343	0.466459	0.995732	-0.317426	0.165957	1.58226	-0.622056	0.399172	-2.01311	-0.403109	1.80733	-1.30881	-1.69513	0.622537	0.800822	0.706194	1.76713	-0.533698	-0.918838	-0.654642	7.30163	-0.704914	112.378	4.93734	boy
NIPTMR-008-30701687	0.0763705	0.347718	1.0744	0.741013	-0.291571	-1.0131	-0.415667	0.167693	0.621961	0.726893	-0.8899	-0.882531	-0.634702	-0.0966333	0.725988	-1.45493	-1.39684	1.0517	1.92892	0.711995	0.0328261	0.993306	-0.0994123	21.1486	0.362662	355.34	3.51464	boy
NIPTMR-009-30686739	-0.029385	-1.02547	-0.157631	1.14899	-1.32568	-0.0135728	-0.00794741	0.613012	-0.588419	1.38635	0.668459	-0.94413	-0.280131	1.59372	-0.622692	0.119713	-0.131886	-0.360412	0.254202	0.456399	0.764183	-0.977039	-0.150955	8.85939	-0.343529	146.762	3.75426	boy
NIPTMR-010-31249312	0.358981	-1.47849	-0.712194	-0.278025	0.775816	-0.20513	0.29457	0.313026	-0.701466	0.300398	0.209817	-0.406863	0.644869	1.87284	-0.634762	-0.40665	2.43548	-0.258419	-0.754317	0.338447	0.148322	-2.08343	-1.83725	0.285576	-2.2034	0.117773	4.01	girl
NIPTMR-011-30683754	-0.152107	0.0255077	0.278092	-0.413651	1.93927	0.105437	-0.704263	-0.422005	-0.344548	-0.606224	0.195286	-0.234775	-0.482182	-1.31059	-1.4155	-0.508177	0.104089	1.48574	-0.161235	1.02549	0.851802	1.09894	-1.79552	0.607516	-2.52589	-0.706156	4.03363	girl
NIPTMR-012-30702688	-0.0963538	1.35686	-0.596184	-0.321481	-1.28876	1.63354	1.20747	-0.321346	-0.160285	-0.103656	-0.470547	-0.221667	0.26436	0.354423	0.0690142	1.54367	-0.344081	-1.28853	-0.156663	-1.44235	-1.02017	0.359119	-0.417739	0.049007	-0.643978	0.592851	4.18053	girl
NIPTMR-013-30694702	0.0821972	1.13469	0.595229	-1.70635	-0.682416	-0.744995	0.0366942	1.40558	-0.549506	-0.72716	-0.276171	-0.701907	1.41954	0.875542	1.78958	-1.86773	-0.398162	0.16543	2.50272	-0.186746	-0.0464713	-0.400627	-1.28044	0.342115	-1.67407	1.86405	4.53506	girl
NIPTMR-014-30696716	0.114877	0.793937	-0.453146	-1.33294	0.945872	0.40717	-0.233883	0.0285274	0.879487	-1.22867	0.00715428	-0.24367	-0.34553	0.987256	-0.825872	-0.524077	0.303484	0.359935	0.221677	-0.532538	-0.076048	0.0512122	-0.819398	11.5795	-0.58613	193.528	3.50344	boy
NIPTMR-015-30680742	0.0529139	0.14729	0.229402	-0.419728	-0.381646	0.489657	0.171796	-0.798641	0.369079	-0.630568	0.668861	-0.182477	1.00879	-0.866537	-0.655674	0.537236	-0.206631	0.676506	-0.29492	0.0891014	0.147288	0.409785	0.755855	13.692	0.798651	222.076	2.62135	boy
NIPTMR-016-30678749	-0.320295	0.455198	0.149781	-0.0463636	0.045079	-1.14663	-0.0944858	1.28333	0.578077	0.469487	-2.13614	0.549866	0.0933308	-0.587841	0.491756	-1.08872	-0.13937	0.27473	0.976525	0.931501	0.0822905	0.275417	-0.107721	7.71738	-0.275184	126.712	2.97252	boy
NIPTMR-017-30701688	0.337153	1.13754	-0.456193	-0.535444	-0.436404	0.475922	0.41818	0.377079	1.10942	-1.64672	0.355983	-1.31206	0.259745	0.25735	0.608511	1.22293	0.256807	-0.589982	-0.182963	-1.14064	0.117267	-0.652982	-0.618651	0.338343	-0.929114	1.55199	3.93847	girl
NIPTMR-018-30686740	0.649393	0.372011	-0.531299	-0.675736	1.02238	1.68312	0.330022	0.318711	-1.19142	-1.40698	-1.5981	0.148015	0.582956	-1.1918	0.413938	-0.109207	-0.370099	0.579469	1.1268	1.02038	-0.0180003	1.48559	-61.1742	-6.15397	-60.7916	-0.761186	4.32397	girl
NIPTMR-019-30683755	1.05449	0.413478	0.985759	0.177727	0.449335	-0.282254	-0.62591	0.0247048	0.653094	-0.962664	-0.647618	-1.02816	1.01031	-1.95344	-0.443156	0.315347	-0.139311	0.625121	-0.839488	1.63513	-0.441616	1.50706	-1.70206	12.3148	-1.86905	204.505	4.16662	boy
NIPTMR-020-30693707	0.968968	-1.01283	-1.59817	-0.553168	1.26642	1.36866	0.0388417	-0.0244729	0.207833	-0.473413	0.752922	0.54523	0.374021	-0.422671	-1.66667	1.0987	2.16097	0.0115432	-0.749654	-1.48302	-0.964985	-1.14324	-2.00283	0.811845	-2.46236	1.23552	4.72708	girl
NIPTMR-021-30694703	0.175874	0.90515	-0.131597	-1.89832	0.677718	0.307096	-0.134541	-0.133462	0.537857	-0.313951	0.969999	-0.892948	0.92631	-0.265904	-0.815506	0.298128	-0.28508	0.465613	0.878288	-0.969154	-0.802964	-0.513431	-1.26545	16.2955	-1.07457	275.026	3.3316	boy
NIPTMR-022-30697704	-0.21846	0.0272629	-0.654599	-0.201354	1.88	-0.0305808	-0.238122	1.71007	-0.275797	0.00485226	-2.29544	-0.365272	-0.059026	-1.57011	0.738272	-0.0915356	0.624702	0.45786	0.499679	0.231359	-0.134997	0.747537	1.29933	18.2533	1.46926	290.503	4.03694	boy
NIPTMR-023-30687738	-0.0262209	-1.14671	-0.243503	1.05955	0.0524997	0.894611	-0.125996	-0.0479237	-2.14918	0.943432	0.522569	-0.827879	0.619364	-0.780493	0.166899	0.855655	1.34424	-0.499536	-1.02694	0.578879	-0.348164	-0.522208	-0.33248	0.43708	-0.88371	0.342089	3.87596	girl
NIPTMR-024-30692709	-0.517023	2.13586	0.220627	0.868648	-0.720204	-0.999993	-0.123351	-1.27711	-0.240641	0.121441	0.187074	1.17298	-1.51922	-0.138337	-0.739013	0.376774	-0.253408	0.155205	0.0543609	-0.394361	0.113296	-0.277335	1.37803	14.3255	1.59782	251.084	3.53885	boy
NIPTMR-025-30682726	0.360367	0.566006	0.959855	-1.05518	0.420299	-0.673254	0.360637	0.594652	1.34691	-0.524946	-0.862673	0.596949	0.298385	-1.47374	1.01022	-1.90713	-0.221194	0.36107	1.84762	-0.837352	-0.257539	0.838804	-1.46817	0.26764	-1.82887	0.94885	4.00522	girl
NIPTMR-026-30796827	-0.450743	0.149104	0.929768	0.970739	-0.864362	-1.66261	0.289203	2.2362	-1.1614	-0.400716	-1.67332	1.29035	0.305084	-1.44099	0.736416	0.23395	1.18934	0.167775	-0.22907	-0.233248	0.207022	0.485544	-2.27253	0.304953	-2.98096	-0.451896	4.47643	girl
NIPTMR-027-30801832	-0.378041	1.7445	0.327718	-0.197917	0.519601	-0.559875	-0.486764	0.192174	0.214029	-0.694433	-1.30858	-0.950371	1.41283	-3.08121	0.43002	0.953268	0.598896	0.775422	-0.817302	0.809346	-0.803942	0.760565	1.36025	12.7501	1.24679	212.234	4.86111	boy
NIPTMR-028-30784042	1.14597	1.17601	1.27068	0.257107	0.112842	-2.02724	0.413219	-1.3058	1.19102	0.189113	-0.985643	-0.75184	1.67602	-1.18914	0.445382	0.811476	0.553541	-1.23538	0.467837	0.881276	-0.13983	-1.81462	0.958792	-0.0165375	0.210951	0.323347	4.73081	girl
NIPTMR-029-30802839	-0.176228	0.420479	0.255158	-0.451495	-0.421916	-0.569611	-0.843258	-0.518982	1.01341	0.597656	1.10869	0.453338	-0.330466	0.602079	-1.01352	-0.0426418	-2.37546	-0.177058	0.860796	-0.563838	1.52333	0.854677	1.27775	15.0283	1.33836	253.385	4.01473	boy
NIPTMR-030-30788905	-0.0277877	0.124229	-0.581079	-1.81604	-1.07836	0.247334	-0.342078	0.0716585	0.428082	0.452359	0.874518	0.0369049	3.40445	-1.29292	1.16783	0.642249	-0.772199	-0.66013	0.668589	-0.294626	-0.318365	-1.03757	-0.929391	-0.138984	-1.41276	-0.436166	4.47704	girl
NIPTMR-031-30803839	-0.652156	-0.265633	1.19294	-1.05213	-0.602744	0.268662	0.0524884	-0.871612	-0.249244	0.3761	0.0749816	-0.790885	1.38498	1.25323	-0.303308	0.64269	-0.419878	-0.175808	-0.874053	0.343474	-0.747994	0.323744	0.303059	2.99454	0.221403	53.8139	3.56085	boy
NIPTMR-037-30782255	0.122549	-0.873787	-0.113935	0.291502	-0.314972	0.692934	0.0247079	-0.50166	-0.461266	-0.867389	0.918442	-0.615603	1.34249	-1.10779	0.156473	0.676638	1.00237	0.460939	-1.10392	1.27187	0.664913	-0.77569	1.58839	18.828	1.87475	304.952	3.11861	boy
NIPTMR-038-30798829	-0.451453	0.315359	1.24012	-1.03106	0.307644	0.104423	-0.613922	0.577888	0.109609	0.851635	-1.01017	-0.886989	-0.387462	0.259686	-0.676877	-0.971131	-0.741677	0.884972	0.838441	0.169664	0.290085	1.1233	-1.70527	-0.45291	-2.06963	-1.01226	3.34655	girl
NIPTMR-039-30781224	-0.47811	-0.533667	1.11055	-0.941348	0.0676328	0.0863646	-0.0813742	0.912104	0.195812	0.47997	-0.590938	-1.44084	1.54042	-0.971929	-0.441779	-0.311211	1.39131	0.484478	-0.29633	0.0164152	0.162225	-0.182369	0.486758	12.2013	0.55649	205.335	3.44177	boy
NIPTMR-040-30784045	-0.301267	0.599611	-0.399031	0.629319	-0.121583	0.858459	-0.126704	-0.605813	0.304578	-0.681083	0.550323	-0.880289	-0.942307	-0.760225	0.630053	0.672838	-0.270499	0.551357	0.174568	-0.12924	0.399356	-0.294577	-1.4903	-0.0171999	-1.82016	-0.497762	2.69001	girl
NIPTMR-051-31249313	0.0720331	-0.477132	-0.177386	-1.3599	1.92814	0.251024	-0.488581	-0.401652	0.780705	0.097095	0.0340374	-0.716469	0.76893	0.54588	-0.728106	0.282997	-1.43992	-0.526382	-0.00642762	-0.082198	-0.0755264	1.51357	0.768132	12.2939	0.682381	194.295	3.65772	boy
NIPTMR-052-31233381	-0.0738502	0.356941	0.353921	-0.73345	0.222425	0.00463931	0.640675	-0.411712	-0.498735	0.955162	-1.4517	0.956472	0.340692	-1.0115	0.151638	0.984815	-0.758691	1.06402	0.870139	-1.27156	-0.385912	0.847593	-0.612263	0.348268	-1.09555	-0.844289	3.37624	girl
NIPTMR-053-31233382	-0.0765077	-0.32673	-0.294648	-0.61145	0.231777	-0.110383	0.363025	0.361246	0.147619	0.536451	-0.242619	1.04566	-0.0825223	0.685267	-0.107834	-0.330739	-0.950916	-0.413184	1.06166	-0.938801	-0.352684	0.56744	-2.06655	0.464449	-2.5047	0.702969	2.76471	girl
NIPTMR-054-31234399	0.230734	0.202733	0.0302633	-0.601199	0.837486	0.317167	0.146114	-0.730515	-0.96751	0.491484	-1.33455	1.61475	0.703573	-1.62693	1.0949	-0.192101	-1.70997	0.636862	1.44208	-0.402253	-0.643093	2.33515	-0.109277	14.5182	0.0068075	230.41	3.98094	boy
NIPTMR-055-31238367	-0.0818706	0.304648	-0.281523	0.682859	1.03383	-0.573509	-0.181943	-0.381813	-2.39858	0.300221	-0.379942	-0.315922	-0.370492	0.311845	0.582939	0.0176683	0.960776	0.659059	-0.10479	0.457379	-0.094489	-0.189575	-0.276321	4.81333	-0.610329	74.0843	3.32537	boy
NIPTMR-056-31254229	-0.298734	0.730423	0.0438162	0.65151	-0.44836	-0.0423613	-0.767794	1.06227	0.0181687	-0.0251202	-0.106975	-0.67671	-1.02829	1.00325	-0.730496	-0.425309	0.704087	-0.969436	0.0240659	-0.325243	-0.267106	-0.0304104	0.950343	5.61618	0.814639	95.5898	3.86521	boy
NIPTMR-057-31254230	-0.244821	0.48346	-0.890499	1.577	-1.22679	-2.177	-1.09843	-0.290909	-0.594539	0.910478	2.81729	1.43649	-1.03572	1.10188	-0.471193	-1.39987	-0.212422	-0.629432	-0.249302	0.676717	0.664396	-1.47113	-2.99305	-1.30178	-3.62432	-0.765972	5.24175	girl
NIPTMR-058-31233384	0.389131	0.0106823	0.240314	0.15294	-0.0654084	-1.94438	-0.0208458	-0.750009	-0.859876	0.394659	0.061195	0.455384	2.07319	-0.634038	1.3289	-0.670358	1.38597	-0.00740721	-0.8658	0.276267	0.863123	-0.482122	-0.957439	-0.324761	-1.45132	-0.0435298	4.39701	girl
NIPTMR-059-31238368	-0.0875748	0.0424858	0.83443	-0.502722	-0.606504	-0.864425	-1.20689	0.620319	1.53894	0.163876	1.22471	-0.366742	0.59871	-0.724165	-1.00612	-2.17055	0.169661	0.490732	1.34607	0.861652	0.219998	-0.956841	-1.52099	-0.358307	-2.11753	0.679656	3.82993	girl
NIPTMR-060-31239391	0.130008	0.287189	-0.377978	0.953364	-1.13662	-1.64006	-0.0929006	-0.0794526	1.18166	-0.345026	0.121048	0.167759	0.99252	-0.16127	1.12458	-0.597557	0.759221	0.00276719	-0.18045	0.72748	-0.0243583	-1.32064	-1.99008	-0.442308	-2.40584	-0.0332286	3.42072	girl
NIPTMR-061-31238369	0.456117	-0.551405	-1.52553	-2.10001	-0.0564261	0.45153	0.0587173	-0.452606	1.55362	0.36486	0.686895	0.862515	2.1233	1.0119	-1.04959	-1.03114	-0.140079	-0.529607	1.23861	0.604465	0.419507	-2.08576	-2.10721	0.151049	-2.5439	0.594654	4.37605	girl
NIPTMR-062-31237411	-0.230496	0.138096	1.63897	1.47214	-1.6792	-0.906967	0.695114	-1.13917	-1.17477	1.16664	0.366186	1.45186	-0.916826	0.436816	-1.90659	1.08601	0.425717	-0.496626	-0.748534	-0.337468	-0.0276513	-0.442462	1.22553	20.4687	1.60427	349.937	4.03594	boy
NIPTMR-063-31237412	-0.0440629	0.862327	0.194241	-0.405047	0.419746	-0.597784	-0.0197371	-0.377795	-0.516081	-1.5162	0.163913	-0.0935721	1.10236	0.0154311	0.403215	0.809581	0.198368	-1.09814	-0.965651	0.585136	0.350876	0.0995525	0.0352338	0.437501	-0.545702	-0.587686	3.08313	girl
NIPTMR-064-31240425	-0.436492	-0.147591	2.2469	1.64874	-1.96949	-0.712057	-0.0403994	0.550199	0.295656	1.51695	0.360766	1.45372	-2.25983	-1.54355	0.0660438	-0.925309	-1.63025	0.0910541	1.65399	-1.0754	-0.0368289	1.18631	-0.25751	8.21719	-0.300696	146.073	4.74077	boy
NIPTMR_065-32255336	0.0490815	0.97797	-0.409526	0.728515	0.601513	-0.73275	-0.0510153	-1.84156	0.531174	0.209186	0.360423	-0.29429	0.0632395	-0.883891	1.55439	-0.916287	-0.62717	-0.0614978	1.14407	0.178875	-0.364999	-0.00366455	0.0887764	11.4231	0.201124	192.635	3.52329	boy
NIPTMR_066-32251348	-0.33488	-0.401566	-0.940192	-0.172124	0.618527	0.146221	0.257065	0.303081	-1.89835	-0.102634	-0.915309	1.13744	-0.236322	0.445818	-0.0474896	-0.0595107	1.57577	2.17363	-0.142355	-0.644824	-0.185874	-0.0319285	1.0813	8.72013	1.06487	130.751	4.12751	boy
NIPTMR_067-32251349	-0.0980715	-0.319793	-0.315622	-0.533847	1.66474	0.18483	0.0448384	0.656268	0.507616	-1.41417	0.378605	-1.20837	-0.217171	-0.03517	1.20778	-0.342177	0.315015	-0.348071	0.184617	-0.80798	0.6544	0.31688	-1.51193	0.70386	-1.90478	0.0182135	3.10195	girl
NIPTMR_068-32253327	-0.914531	-0.613677	0.0835556	0.608351	-0.889804	0.317034	-0.0462723	0.915692	-0.431741	0.743302	-0.0101559	-1.74931	0.376865	0.655905	1.234	-0.534652	1.08792	-0.601053	-1.28014	0.209431	-0.358184	-0.00778044	-1.23235	9.27605	-0.842276	169.265	4.83666	boy
NIPTMR_069-32247329	-0.651168	0.410592	1.1082	1.29311	-1.59143	-0.564775	0.664907	-0.335556	-0.695734	-0.909455	0.987798	-0.28506	-0.924604	0.986509	0.0834793	1.05588	0.654653	-0.168182	-0.939759	-0.569523	0.0350839	-0.636958	0.834276	3.78948	0.640164	62.4574	3.14128	boy
NIPTMR_070-32249320	0.0416496	-1.72338	-1.28966	0.209688	1.4719	0.944925	-0.386426	-0.454187	-0.209681	-0.623348	1.84358	-0.22018	-0.663198	1.29001	-1.03318	-0.642099	1.93038	-0.424479	-1.69151	-0.0733063	1.11045	-0.699668	0.322671	7.53878	0.344862	118.716	4.3975	boy
NIPTMR_071-32255337	-0.0555891	-0.195358	-0.875767	0.707044	0.627633	-1.12887	-0.248417	-0.375165	-1.09047	0.732637	0.850114	1.34416	0.0932335	-0.0258592	-1.04564	0.714977	2.45063	-0.878873	-1.60817	-0.973113	-0.508257	-1.57513	-0.0467198	-0.177461	-0.618791	-0.151283	3.87969	girl
NIPTMR_072-32252337	-0.424027	-1.46707	-0.0136416	0.720689	0.390441	1.36078	-0.451622	-0.645298	-0.646402	2.0958	1.25993	-0.109309	-1.18779	-0.240224	-1.31419	-0.402968	0.91701	-0.115456	-0.822463	-1.21409	-0.954339	0.492171	-0.663362	-0.429379	-0.869851	-0.292282	4.6734	girl
NIPTMR_073-32256333	-0.326926	0.47394	-0.165272	0.0637059	0.337616	-0.516828	-0.653707	-0.951511	0.0634818	1.13577	0.79802	1.73583	-1.30463	0.330575	-3.56579	-0.436405	-0.304171	0.656921	0.276716	0.406159	-0.236304	-0.223639	-0.659662	-0.121619	-1.43668	-0.28936	4.77722	girl
NIPTMR_074-32261306	-0.0296976	-0.0921989	0.665992	0.109325	-1.12324	-0.185246	-0.343155	0.119833	2.44129	0.543719	-0.24308	-0.894393	0.0219111	0.0542554	0.397575	-2.58398	-1.39343	0.094795	2.78565	2.32367	-0.107812	-1.10818	-1.37254	-0.126151	-1.73431	0.403829	4.35118	girl
NIPTMR_075-32254332	-0.0713298	1.24523	0.826923	-0.0918557	-1.37914	0.393183	0.555245	0.331287	-0.200262	-1.67036	0.14162	0.990125	-0.396337	-1.49028	1.35622	-0.822738	-0.604172	0.659492	1.90946	-0.39505	-0.302151	0.337846	0.329049	7.38979	0.282962	114.039	4.49805	boy
NIPTMR_076-32256335	-0.160334	0.00755782	-0.71107	2.49798	-0.681992	0.0524769	-0.236113	-0.0466008	-2.65149	1.65272	0.572576	0.00318827	-2.32321	0.780652	0.432565	-0.899792	-0.250244	0.0196855	1.83106	1.19333	0.169683	-1.32787	-0.950665	0.218252	-1.56321	0.423299	5.55626	girl
NIPTMR_077-32250345	-0.466469	-0.167625	0.667623	-0.363387	0.33384	-0.580079	0.221658	0.345861	-0.286585	0.416591	-0.854244	0.497906	0.49718	-1.33772	0.886156	-0.938681	-0.0434734	0.710232	0.894488	0.00247457	0.172607	0.63254	-1.1433	0.360299	-1.60974	0.0053793	2.49539	girl
NIPTMR_078-32252340	-0.442312	-0.00895475	-1.0531	1.78824	-1.73146	1.34304	0.22811	-0.389779	-1.33111	-0.425932	0.332701	0.458495	-0.9189	0.729046	1.01443	1.63212	-0.877458	-0.232367	-0.734326	-0.182771	-0.0886485	0.725855	-1.82166	0.269074	-2.0433	-0.549329	3.91493	girl
NIPTMR_079-32264274	0.132414	-2.39188	0.546314	-0.185	0.786444	0.132023	-0.40278	-0.115982	1.31955	0.0304127	0.200697	0.606039	0.641827	-0.0620973	0.412835	-0.664375	-1.15763	-1.32658	0.412011	1.05075	1.14271	0.426106	0.709072	7.00488	0.530942	101.158	4.12224	boy
NIPTMR_080-32262312	-0.306309	0.998882	-1.00784	1.01564	-1.1238	-0.599286	0.576797	0.143225	0.763012	-0.195102	-0.811723	0.774322	-0.511848	0.408268	-0.234958	0.0798766	0.223743	-0.186894	-0.27707	0.549014	0.0930724	-0.543885	0.151774	13.8027	0.342487	233.133	2.85249	boy
NIPTMR_081-32248335	0.0399974	-0.878847	0.736624	1.26754	1.18543	-2.10948	-0.898702	0.00658272	1.14156	0.638279	0.885134	-0.102994	-0.738537	-0.800625	0.841945	-3.16781	-0.806428	-0.161643	1.69253	1.61971	-0.261827	0.433124	0.716893	17.968	0.839159	295.102	4.60704	boy
NIPTMR_082-32246341	-0.162197	-1.28797	0.408843	0.0891559	0.607782	-0.117332	0.209505	0.293136	-0.418581	0.19711	1.23285	-0.641692	0.168694	-0.49613	-0.704787	-0.393916	1.68875	0.66734	-0.436437	-0.225516	-0.656839	-0.868607	-0.0386813	13.0994	-0.0150411	213.434	3.12102	boy
NIPTMR-083-33419388	0.280765	0.352375	-0.124799	0.251349	-0.258485	0.537422	0.678658	-1.02618	-0.590759	1.19884	-1.41101	-1.02501	0.830853	-0.127532	-0.211587	0.390508	0.892252	0.961068	0.361931	0.617611	-1.21374	-0.70147	-1.12693	0.0721889	-1.51678	0.420146	4.10374	girl
NIPTMR-084-33421393	0.154675	-1.70238	0.896434	0.214662	-0.273275	-0.135098	-0.503232	-0.059406	0.450672	-0.506061	0.874255	0.630439	0.753711	-0.39299	0.740983	0.176675	-0.657758	-0.0469678	-0.432052	-0.0785623	-0.809994	1.01677	-0.281892	6.67642	-0.349412	101.903	3.41955	boy
NIPTMR-085-33420393	-0.15203	1.42548	0.517401	0.0647561	-0.285919	-1.73297	0.193528	-1.17902	-1.33543	-0.128061	-0.306572	0.452132	1.16208	0.17226	0.30127	0.64546	-0.337464	0.146745	-0.478394	0.852989	0.119496	0.154912	1.71639	17.3933	1.80991	290.874	3.23961	boy
NIPTMR-086-33397506	0.0809927	-0.694032	0.0900214	-0.221252	0.87416	-0.0294009	-0.956396	0.0149046	-0.114749	0.68108	0.373331	0.981801	0.0453326	-1.47925	0.420918	-0.903184	-0.403161	-0.17284	0.955109	-0.362969	0.757219	0.386444	-0.146714	9.49208	-0.232557	157.541	3.54758	boy
NIPTMR-087-33390532	0.46479	0.353596	-0.483947	0.778245	0.32893	-1.00807	0.0892338	-0.781074	0.685549	-1.0243	-0.111879	0.228472	0.502964	0.0371606	-0.558687	1.31865	1.89082	-0.816963	-2.05076	1.08638	-0.995225	-1.77941	-1.10301	-0.217551	-1.58643	-1.08554	4.06356	girl
NIPTMR-089-33403473	-0.0498347	0.772645	0.389964	-1.02934	0.577565	-0.970152	-0.0132973	0.0826768	-0.694117	-0.450681	0.341707	0.997548	0.457624	-0.151075	-1.14158	0.328052	0.358701	-0.0944938	-0.467247	-0.256173	0.014956	-0.107769	-0.847429	14.5725	-0.86425	246.544	2.77926	boy
NIPTMR-090-32040157	0.163266	-0.245323	-0.453455	0.3381	-0.452981	-0.276791	0.211698	-1.69245	0.546328	2.16479	0.222684	0.642382	-0.11415	0.566449	-0.418091	-0.127144	-0.847242	0.0693079	0.801362	0.274093	-0.75689	-1.11739	1.46003	6.6328	1.40178	115.58	3.42026	boy
NIPTMR-091-32031144	0.262209	-0.58693	-1.03299	2.35749	1.51598	-0.596577	-0.574934	-0.592907	-0.296721	-0.936709	1.43077	-0.0489806	-1.66539	-0.745912	0.905122	-0.0338035	1.3942	-0.684386	-1.39655	0.256777	0.0435826	-0.308654	-0.167913	12.2834	-0.0797312	199.631	4.06704	boy
NIPTMR-092-32053105	-0.74371	0.226538	0.964254	-2.13978	0.317199	0.675691	0.465029	0.599253	-0.861142	-0.0683126	0.181687	-1.70058	-0.0804812	2.25733	0.457749	-0.959693	-0.514097	0.721142	1.58966	-1.12319	-0.60252	0.106593	0.147863	6.76325	0.285305	109.531	4.32694	boy
NIPTMR-093-32034150	-0.129927	0.672201	-0.689286	-1.0177	-0.754824	0.686372	0.359099	0.639472	1.0596	-0.996222	-1.33737	0.431562	0.701513	0.296122	-0.333345	-0.26545	0.0391774	0.270387	0.530283	0.899785	0.670576	-0.588413	-0.895338	0.271796	-1.2581	-0.459654	2.82703	girl
NIPTMR-094-32052114	-0.212527	0.938958	-0.741823	-0.0261869	-1.2004	1.08977	0.0253504	-0.843642	0.0117873	1.05083	-0.552923	-0.680572	0.174906	1.16373	0.267706	-0.180141	-2.18327	-0.290406	1.67634	1.08723	-0.0429941	0.114048	-1.61338	-0.119118	-1.96348	0.37548	3.91327	girl
NIPTMR-095-32038133	-0.682713	0.907082	-0.940242	0.343991	-0.727598	-0.28024	-0.657635	1.18108	-0.0366405	0.00686238	-0.473986	-1.92456	0.439943	0.711392	2.15872	-1.44424	0.326198	0.0925178	0.568548	0.83898	0.0466618	-0.475655	-0.541342	-0.392562	-0.762895	-0.102789	4.59479	girl
NIPTMR-096-32035150	2.2557	-0.404931	0.458662	1.75564	-2.22839	1.18532	0.156513	1.28817	0.221462	-0.718998	-0.299679	-0.220444	-0.306171	-0.732754	-0.0771019	-1.22665	0.185757	-1.42519	0.712864	2.48286	1.03014	-0.26815	-4.50429	21.7561	-3.98254	369.325	5.62142	boy
NIPTMR-097-32064033	-0.349594	0.769125	-0.420994	-0.531587	-0.351281	-0.107333	0.0803537	1.0494	0.544117	-0.925767	1.1104	-0.547872	-0.27326	0.552658	-0.533199	0.903286	1.17266	-0.890827	-0.686707	-1.67234	0.477145	-1.45392	0.14045	6.60697	0.0129252	115.473	3.30579	boy
NIPTMR-098-32039154	0.556014	-1.22598	-0.845939	-0.0837109	-0.593487	1.97527	0.837325	-0.13167	0.446803	0.321833	-1.23385	1.09508	0.984518	-0.836117	-0.231204	0.221094	0.113558	-0.971692	0.335363	1.39927	0.277942	-0.725416	0.0266844	8.70657	0.0166689	134.049	4.03247	boy
NIPTMR-099-32067035	-0.0893716	0.27131	1.08565	-0.384472	-1.8553	-0.515314	0.873288	-1.3092	0.624236	1.31673	-0.699801	1.50438	1.20734	0.423039	-0.72752	1.61581	-1.78617	-0.775603	-0.14512	-0.537942	-0.307739	0.484098	0.572694	-0.280392	0.108976	-0.888463	4.17087	girl
NIPTMR-100-32058084	0.358541	-0.139176	0.64412	1.48899	-0.374385	1.8517	0.467882	-1.74225	-0.861697	-1.015	1.66837	0.211066	-2.05015	0.0488362	-0.224737	1.00968	-0.753953	-0.566443	-0.537336	-0.89248	-1.32214	1.50095	-1.603	0.41493	-1.81227	0.123063	4.80196	girl
NIPTMR-101-32070038	-0.597658	-0.270373	-0.323356	0.651555	-0.982143	0.232797	-0.024403	0.888086	-1.29342	-0.394532	0.827138	-0.753694	0.547575	0.118754	0.564373	-0.390415	1.10387	-0.466509	-1.22632	0.818474	1.08252	-0.219786	0.462424	7.76782	0.354468	128.473	3.5502	boy
NIPTMR-102-32052116	-0.811274	-0.0931519	0.738797	0.75405	0.493399	-1.28353	-0.238086	0.252214	-1.22188	0.767125	0.639229	1.18398	-0.95184	-0.926472	-1.10867	-0.187596	0.358547	0.302813	-0.891941	-0.192147	-0.69884	0.923557	1.77569	20.6395	1.98652	345.38	3.46319	boy
NIPTMR-103-32066035	-0.238885	1.54959	0.446743	-0.217393	0.476499	0.197018	0.438833	-0.207513	1.86379	-1.17234	-1.49336	0.0554865	-1.37884	-1.85588	-0.745112	-1.13715	0.711147	1.80336	0.584016	0.558684	0.28288	0.234633	0.504724	7.95475	0.524109	132.787	4.72649	boy
NIPTMR-104-32056113	0.133451	-1.07884	-1.35328	0.503728	-2.68255	0.656021	-0.00944835	0.968635	-0.448591	1.32878	1.2331	2.23156	1.25717	-0.960683	-0.993848	-0.0623039	0.681099	-0.516883	-1.02268	0.227258	0.334347	-0.87598	-1.16649	8.47212	-1.24903	149.204	5.01998	boy
NIPTMR-105-33423392	-0.58587	-0.264803	-0.291473	0.708235	-0.765749	1.07415	-0.480039	-0.256718	1.1506	0.378505	0.24132	-1.80241	-0.0110409	-0.106676	-0.938666	0.519673	-0.653999	0.456085	0.266729	1.62333	0.228577	-0.749604	0.656072	14.1797	0.728183	236.108	3.9557	boy
NIPTMR-106-33427397	0.2799	-0.924492	-0.996655	-0.209583	0.777914	-0.394103	-0.518161	-0.478774	0.729703	2.21116	-0.292304	-0.343439	0.937444	1.04799	-0.118474	-1.27296	0.146662	-1.19624	1.20886	0.734533	0.0726293	-1.64942	0.053657	8.28446	-0.0151867	142.558	3.66877	boy
NIPTMR-107-33424394	-1.00722	-0.55461	-0.602025	-0.68329	-0.591808	-0.928251	15.1381	-0.124487	-0.0204042	-0.320852	0.298438	0.147522	-0.464687	-0.831438	0.678627	-0.69422	0.467498	-0.0191643	-1.41302	-0.220169	-0.18621	-0.392046	0.341869	28.0014	0.329618	414.624	16.1739	boy
NIPTMR-108-33420395	-0.0951975	1.91703	-0.14216	0.0237095	-1.10134	-0.0720709	-0.281762	-1.66453	0.0640291	0.376276	0.52993	0.922921	-0.0031589	-0.422046	-2.18201	-0.154412	0.600895	0.648399	0.265501	0.733983	-0.503832	-1.51318	0.17827	12.6065	0.244247	226.674	4.26662	boy
NIPTMR-109-33426398	-0.38469	-0.20788	-0.281449	0.41459	1.16765	-0.675541	-0.566323	0.955986	-1.25908	0.759915	-0.416966	-0.708721	-0.503278	0.134961	0.782537	-1.20494	-0.28604	0.196672	1.0297	0.959717	0.146424	0.260622	-0.900088	0.401804	-1.57804	-0.631527	3.41233	girl
NIPTMR-110-33409456	-0.761782	-0.350355	0.213606	-0.772073	-1.76332	-0.088893	-0.101048	0.946879	-0.994281	0.566748	1.50315	1.30778	0.724156	0.524014	-0.782	-0.975835	-1.03988	0.276306	0.620688	0.0301477	0.226247	0.288852	0.804687	19.8416	1.10402	332.174	3.88144	boy
NIPTMR-111-33425399	-0.740186	-0.0594625	0.0109175	-0.158717	-0.726788	0.879464	-0.345746	1.48104	-1.39089	-0.260728	0.782091	-0.651884	0.236199	-0.696694	1.80234	-1.45466	-0.332559	-0.410204	0.583447	0.382314	0.496119	0.724	-1.34357	5.5732	-1.41058	94.0342	4.3418	boy
NIPTMR-112-33401478	-0.917467	0.595914	-0.295699	-0.519028	-1.6039	0.244415	0.387431	-0.389069	-0.0660734	-0.134262	0.3458	0.285612	1.20604	-0.0993542	-0.408246	0.48733	0.559524	1.12342	-0.61653	0.122064	-0.419164	-0.885837	-0.299762	4.368	-0.440695	78.9008	3.39359	boy
NIPTMR-113-33402494	1.0388	1.00661	0.179272	-1.98533	-1.2468	0.563795	0.972669	1.47884	-0.701596	0.828868	-0.924099	-1.72818	2.32998	1.02577	0.185804	-1.99362	-2.10153	-0.80449	2.36741	2.73562	-0.205769	0.273427	-0.204877	15.78	-0.282435	261.039	6.15034	boy
NIPTMR-114-33390539	-0.354973	-0.55513	-0.377806	-1.09653	1.09468	0.324718	-0.310346	0.451309	0.253569	0.49219	-1.8167	0.666776	0.90878	0.694497	-0.254883	-0.583864	-1.46713	-0.999366	0.459617	0.914542	0.7938	1.77407	-1.77782	0.506092	-2.29738	-0.773759	3.77164	girl
NIPTMR-115-33422398	0.16243	-0.636093	-0.854044	1.73131	0.634687	0.0345714	-0.744327	0.324513	-0.642861	0.461375	0.522576	-0.918389	-0.82482	-0.464786	0.521243	-0.573336	0.0127726	-0.341174	0.391601	1.2113	0.634685	-0.206553	-2.70931	0.25012	-3.38304	-0.231029	3.42813	girl
NIPTMR-116-33422400	-0.583583	0.990874	0.0409186	0.583257	-0.125632	-0.113219	-0.599642	-0.449895	0.85378	-0.897852	-0.237453	-0.0772469	-0.0255565	-1.84528	0.5486	0.65053	-0.0838039	0.74956	-0.105396	0.277391	-0.719062	0.175521	-0.404392	-0.0309261	-0.857604	-0.928432	2.7766	girl
NIPTMR-117-33423400	-0.892574	-0.300398	0.49674	0.744167	0.194732	0.171766	-0.318376	-0.0154844	-0.0849047	-0.586801	0.65227	-0.249071	-1.11917	-0.154194	0.261004	1.06034	-0.654704	-0.393095	-1.18902	-0.470316	0.432165	1.16178	-2.38543	-0.185717	-2.75551	-1.51907	2.89165	girl
NIPTMR-118-33399491	-0.35572	-0.00972301	1.07417	-0.127054	1.73411	-1.80499	-0.663728	0.448027	0.291819	-0.130364	0.209778	2.28911	-1.51621	-1.59926	0.268345	-1.14671	-1.25374	-0.0710805	0.766644	-0.455307	-0.628605	1.50475	-1.64331	0.00452736	-2.27446	-1.55545	5.01499	girl
NIPTMR-119-33402496	-0.495885	-0.41758	1.3514	0.417583	-1.61334	-1.00278	0.139039	0.763921	-0.151943	-0.384167	0.769707	0.305365	-0.00355646	0.551284	2.11587	-1.00351	-2.51735	0.00325634	1.59716	0.0201591	0.20246	1.3314	-3.48505	0.169118	-3.9017	0.228273	4.37785	girl
NIPTMR-120-33401480	0.327748	-1.38904	-0.450496	-0.864175	-0.184201	0.396482	-0.853034	1.23029	0.57054	0.164338	0.286159	0.943528	1.18545	-0.066091	-1.22277	-1.51353	-0.0661299	0.252777	0.381515	1.13045	0.201231	0.228133	-1.25903	9.25706	-1.44448	149.4	3.72301	boy
NIPTMR-121-33390544	0.0267347	0.0421317	1.22193	0.769888	-0.805732	-0.420959	-0.255644	0.131325	2.05496	0.115853	0.137376	-0.247309	-0.553606	0.0324168	0.158873	-0.275692	-2.29396	-1.97148	1.73248	0.475578	-0.659535	0.343609	-0.467168	11.3227	-0.511424	189.284	4.25804	boy
NIPTMR-122-33423401	0.117375	2.22749	-0.790089	0.971203	0.348449	-0.83548	-0.698307	-0.655966	1.77469	-0.975746	0.109351	-0.465417	-1.90192	-0.627249	-0.132665	0.573876	-0.39826	0.604665	0.472867	0.221932	-0.091918	-1.14365	-1.16253	11.9524	-1.10115	212.801	4.35123	boy
NIPTMR-123-33336380	-0.747068	0.336707	1.09856	-0.857947	0.0862699	-1.25746	-0.846599	-0.305323	-0.158575	0.793535	-0.0837533	0.542733	0.845492	0.069408	-1.12678	-1.75697	-0.403002	0.647151	1.10002	1.58152	0.0650701	-0.218253	2.03053	19.8275	2.25232	335.437	3.54529	boy
NIPTMR-124-33332414	-0.583532	-1.02715	0.153102	-0.642781	0.676095	1.95446	-0.117921	0.767142	-1.64537	-1.60888	0.730867	-1.37246	-0.0358134	0.369413	-0.0594087	0.226586	0.855206	0.613314	-0.556939	0.727261	0.387142	0.0638832	0.0580438	9.01042	0.0273517	134.018	3.77533	boy
NIPTMR-125-33358325	-0.843128	-1.54355	1.66501	-0.95336	0.222878	-0.33774	-0.452925	0.141584	1.82639	0.248305	1.09615	-0.147359	-0.954185	1.45825	0.100209	-0.947069	-2.9927	0.0799208	1.09631	0.201912	-0.675068	1.0933	0.282633	4.92286	0.232194	78.9178	5.31142	boy
NIPTMR-126-33332415	-0.594601	1.39494	-0.906922	0.820217	0.00608918	-0.313904	0.428192	0.55062	-0.99926	-1.98461	0.323728	-0.478247	-0.827086	0.477917	0.989846	2.03351	0.859743	-0.793033	-1.14873	-0.735606	0.166269	-0.889245	0.634602	10.1081	0.564502	162.62	3.61058	boy
NIPTMR-127-33352321	-0.386459	0.450879	-0.175626	0.000339061	0.399688	0.0786624	0.55065	0.0603718	-0.609949	-0.59801	-1.48569	0.487606	-0.230352	0.169861	-0.344365	1.37736	1.00371	0.0735999	-0.613279	-0.338303	0.465717	-0.407118	-1.88185	0.147382	-2.33114	-1.50623	2.77124	girl
NIPTMR-128-33336382	-0.624139	2.77391	0.300732	-0.210874	-0.626211	-1.78224	-0.145375	-0.0167193	-0.689241	-1.01203	-1.5744	1.21049	0.375625	-0.308265	0.734881	0.541128	-0.107069	-0.105825	0.0184184	0.562466	0.601162	-0.253494	-0.475398	13.5992	-0.357703	238.879	3.68837	boy
NIPTMR-129-33338386	0.0316222	-0.0250795	1.00226	0.962266	-0.619243	0.221894	0.515092	-1.3848	-1.27698	-0.145244	0.413117	-0.798379	-0.652203	1.31575	0.395218	1.25695	-1.02807	0.0471089	-0.0771239	0.26096	-0.101737	0.355294	-0.334232	7.21953	-0.419282	115.428	3.63079	boy
NIPTMR_130-36989148	-0.950367	0.352237	0.255386	0.790877	-0.46335	-1.65131	-0.716509	1.41145	0.732391	0.166215	0.785857	-0.570149	-0.794699	0.631493	-1.23869	-0.0482594	0.93444	-0.206737	-0.788745	-0.192155	-0.43271	-1.03388	-1.85548	-0.76014	-2.51844	0.268161	3.8604	girl
NIPTMR-131-33338387	-0.236596	0.378558	-0.726981	0.644064	0.960435	-0.174822	0.304407	-0.355437	-0.949197	0.0860131	-0.049073	0.912685	-1.05157	-0.63078	-0.29945	1.11227	0.529373	0.255428	-0.467796	-1.19691	-0.473746	0.160441	0.265159	19.2464	0.56457	318.564	2.71054	boy
NIPTMR-132-33351321	-0.775873	-0.48869	0.308317	0.371964	-0.929645	0.192285	-0.0857965	2.06572	0.880453	2.11314	-2.31937	1.65051	-1.59983	0.0143183	0.461797	-1.22577	-1.38036	-0.754933	2.3839	-0.966652	-1.18121	0.784164	-2.44887	-0.44342	-2.63631	-0.54536	4.88284	girl
NIPTMR-141-33342355	-0.212953	0.757367	-0.249706	-0.0558708	0.684957	0.586536	0.0702112	0.200992	0.330278	-1.64096	-0.863943	1.66448	-1.83206	-0.358058	-1.39626	1.71568	0.601154	-0.155513	-0.882068	-0.580346	0.572153	-0.389395	0.153708	5.15015	-0.086945	82.4432	4.78752	boy
NIPTMR-142-33335380	4.99743	0.236256	-2.24208	-0.423261	2.0127	-0.972874	0.325069	-2.85151	2.29927	-0.910667	3.64698	-1.24837	1.00808	-2.3016	3.11995	0.709494	-0.249933	1.54413	-0.223817	-2.54034	0.287941	-1.41728	3.52913	0.152805	2.9733	-2.47935	7.66093	girl
NIPTMR_143-37016991	-0.954137	1.69543	0.791115	0.0832112	-1.37896	-0.811272	-0.275664	0.353888	-1.17069	-0.733335	-0.0886801	0.213894	1.31229	-1.69435	-0.324184	0.160143	0.642907	0.693891	0.181294	1.30234	0.0642345	-0.747803	-1.77586	-0.278311	-2.60399	-0.0161799	4.37329	girl
NIPTMR_144-37016993	-1.26061	0.0587358	0.0673054	0.253466	-0.284419	0.147879	-0.0962383	-0.173071	-0.356897	-0.791949	0.159007	0.968512	-1.21022	1.79341	-1.32487	0.606557	0.0700983	0.344634	-1.8948	-0.407481	-0.588974	1.18183	-2.24729	-0.443855	-2.49219	-0.834012	3.87431	girl
NIPTMR_145-37014989	-0.982197	-1.20265	-0.268556	-0.927581	0.47764	0.972385	-0.327878	1.30022	0.339807	0.18611	0.457237	-0.0978153	0.0331897	-0.813515	-1.22395	0.222547	1.07499	1.33853	-0.411651	-1.37386	-0.0563712	-0.0817873	-1.94981	0.161819	-2.39495	0.652602	3.28445	girl
NIPTMR_146-37016997	-1.33238	-1.33359	1.04475	-1.39383	0.241926	1.21529	-0.257853	0.389711	-1.37942	-0.132058	2.47867	-0.131975	0.369579	-0.21521	0.426218	-0.301724	0.228084	-0.442874	-0.557436	-1.75745	-0.578091	0.54082	-0.846425	-0.104489	-1.04681	0.241918	4.94846	girl
NIPTMR_147-37017000	-0.656505	0.0667958	1.85616	1.46631	0.0582766	-1.79302	0.0433529	-0.486283	-0.708851	0.414525	-0.798074	-0.0103087	-0.824226	-0.198447	1.12741	-0.360325	-0.881855	0.319419	0.342203	0.523226	0.140396	1.3006	1.00693	8.241	0.796139	134.811	3.21255	boy
NIPTMR_148-37012001	-0.322767	-0.601991	-0.994767	0.947395	0.363374	-0.3757	-0.612546	0.959292	-0.00106195	-0.20591	-0.315656	0.555524	0.726612	-1.30594	0.7124	0.335959	1.68089	-0.759539	-1.58904	-0.599883	0.101888	0.245002	-2.10391	-0.0876351	-2.57627	0.560948	4.14336	girl
NIPTMR_149-37015997	-0.361701	-1.40513	-0.604014	0.980539	0.216893	0.719148	-0.571404	-0.56946	-1.64994	-0.878136	0.258253	1.32202	0.97696	-1.02712	0.471526	0.369038	0.0078741	0.610628	-2.37523	1.12529	0.511627	2.58907	0.491902	17.149	0.733535	274.747	5.3323	boy
NIPTMR_150-37017005	-0.0850597	-0.672119	-1.29289	0.0805204	0.859134	-0.159256	-1.80469	1.62988	1.28889	-0.346542	1.90456	-1.22683	-0.632933	0.248464	1.45098	-0.416086	-0.0817648	-0.397404	-0.114215	-2.24757	-0.0823764	0.243637	-0.0361807	5.43228	-0.077182	95.0862	4.71209	boy
NIPTMR_151-37014003	-1.37702	1.18765	-0.0885209	0.17187	-0.169268	-1.23801	-0.967695	1.42432	-0.802201	0.309632	-0.0292036	0.619789	-0.174342	-0.959754	-0.40824	0.190585	0.235359	0.138685	-0.5705	-0.873356	0.326592	0.72152	-1.33332	-0.547346	-2.06195	0.222228	3.94243	girl
NIPT_MR_152-38906898	0.141287	0.110455	-0.846775	0.418068	1.71057	-0.45348	-0.970371	1.74414	-1.26547	0.211138	0.33953	-1.18501	-1.04111	-0.125862	-0.232005	-2.07577	1.41549	-0.0526462	1.16518	1.65946	-0.226279	-1.53475	0.356739	0.352372	-0.495936	-1.24407	5.42824	girl
NIPTMR_153-37014005	-0.916196	0.559145	-1.05071	0.381654	-0.0923506	-0.388752	-0.593341	0.194474	0.675908	-0.778255	-1.3133	1.11588	0.61154	-0.961041	1.08833	0.667248	-0.408288	-0.221295	-0.669195	0.965555	0.48407	0.245692	1.57384	7.78778	1.44206	127.209	3.62898	boy
NIPTMR_154-37013001	-0.949347	0.586104	-0.390893	-1.04013	0.774088	0.3251	-0.522794	0.253638	-0.176642	0.703487	-0.772902	0.0294024	0.662937	0.152171	-0.649578	0.0468296	-0.429163	-1.00464	0.393895	-0.209484	-0.0902936	0.413982	-1.22983	-0.0792033	-1.77367	1.2088	2.76382	girl
NIPTMR_156-36988137	-1.06801	1.13287	0.0325144	0.748273	0.363266	-1.31271	-0.0626641	0.302913	-0.167028	-1.19358	-1.19764	1.23199	-0.0399975	-1.26475	0.988593	0.631958	0.181087	-0.552444	-0.943722	0.256388	-0.13928	0.886755	-0.97007	6.7412	-1.2195	112.489	3.32814	boy
NIPTMR_157-37012010	-1.07764	0.766429	0.823888	-1.07842	-1.55835	0.789069	-0.154679	0.385518	1.23524	-1.06968	1.31811	-1.7352	0.169319	1.63807	-2.00916	1.41117	-0.883586	0.295296	-0.80194	-0.798366	0.382116	0.129761	0.431377	8.01949	0.31361	140.669	4.9672	boy
NIPTMR_158-37012015	0.686139	-1.05687	-0.109465	-0.285472	-0.496054	0.346499	-0.200485	0.292484	1.00103	-0.114966	0.606797	-0.186029	1.60466	0.0401492	-0.744613	-0.264068	-0.0762448	-0.940709	-0.59366	0.959329	0.339984	-0.0974646	0.889737	19.6243	1.14231	327.828	3.84097	boy
NIPT_MR_158-38909904	-0.0449733	0.00575145	-0.289595	1.92247	-1.25458	0.0957965	-0.511994	0.173989	-0.0622365	0.663883	-0.637032	-0.152651	0.596192	-1.69912	0.288956	0.68362	0.454798	-0.733191	-0.514735	1.58689	-0.343222	-0.561555	0.421998	17.4934	0.609411	297.807	4.67049	boy
NIPT_MR_159-38906900	0.378732	0.328656	1.19024	-0.119778	1.13263	-2.36192	-0.021285	1.48169	-1.47567	-0.388864	-0.624675	-1.5015	-0.149866	1.50139	2.03766	-2.20935	0.823317	0.293214	1.2909	0.781517	-0.56655	-0.529136	-2.32742	0.0172351	-2.84093	0.00130022	5.02245	girl
NIPT_MR_160-38906901	0.236942	0.999999	0.95062	-0.452754	0.294057	-0.969816	0.0638433	-0.501783	0.431459	-0.441645	-0.494842	-0.527393	0.0675318	1.72532	-1.99966	0.918793	0.3238	-0.37861	-1.17165	-0.440212	0.0601734	0.455606	-0.599066	12.2947	-0.601863	213.34	3.95958	boy
NIPT_MR_161-38908909	-0.276919	2.27037	-0.194295	0.516849	0.00873898	-1.2608	-0.481033	0.798296	1.04248	-0.836177	-0.974703	-0.0841352	-0.691571	-0.799928	0.261752	-0.393549	0.128749	-1.19481	-0.181523	0.628597	0.884332	-0.0601736	0.429575	19.4144	0.773725	338.463	4.32694	boy
NIPT-NK-013-25183583	-0.262786	-1.25676	0.702686	-1.46853	0.590228	0.821632	-0.217172	0.387819	-0.418637	0.823153	0.33684	0.230303	0.282294	-0.864638	0.45471	-0.62574	-1.96926	0.897709	1.20422	-0.0751096	0.725452	1.3688	-0.752873	7.38921	-0.895002	116.442	4.20684	boy
NIPT-NK-014-25183584	0.0847035	0.0091999	-1.45232	0.642394	0.0418488	-1.47597	-1.43023	0.564717	1.88847	0.25416	-1.28863	2.41528	-0.288291	-0.772044	0.760611	-0.586289	-1.32603	0.00714581	0.0152431	1.57794	0.504092	0.24566	-0.771202	-0.0217105	-1.18656	2.23175	5.49678	girl
NIPT-NK-015-25183585	0.511339	0.617595	0.0835977	3.41612	-0.106866	-1.00438	0.0961041	-1.49437	-1.99242	-1.64348	1.6749	0.184768	-4.33079	0.591153	2.04534	0.681589	0.382009	0.157664	-1.4826	0.180495	5.2454	-1.07671	-0.811105	-0.554305	-1.16923	0.736793	8.24919	girl
NIPT-NK-016-25183588	-0.0990634	-1.01849	0.520764	-2.95294	0.698237	1.62062	-0.749749	0.158304	-0.529521	-0.0776496	-0.113353	-0.758178	1.39912	0.37185	0.385398	-0.133729	-1.7473	0.67568	1.23847	-0.468482	6.20306	0.661485	-0.480696	0.486955	-0.952729	1.50738	7.44301	girl
NIPT-NK-017-27216311	0.173511	0.839057	-2.21677	-0.938673	0.58007	-1.17205	-0.389706	-0.107206	2.38981	0.833212	-0.779415	0.456817	1.24258	0.91497	0.871305	-0.100781	-1.37197	-1.43515	0.935867	-0.488461	0.588996	-0.883407	1.44734	7.65777	1.28534	132.67	4.76713	boy
NIPT-NK-018-27220288	0.716047	-0.550532	-1.01626	0.752361	-0.613821	1.33445	0.0988886	-1.55403	0.843292	0.993655	0.097453	0.940145	0.539764	-1.83293	-0.53685	0.526949	-0.749268	0.404006	-0.0969081	0.761743	-0.449316	0.178166	-2.04316	-0.0348754	-2.52371	1.14211	4.14461	girl
NIPT-NK-019-27209348	0.0498771	-0.00974057	-0.904873	0.597777	0.370675	-1.46083	-0.932986	1.65133	2.15612	-0.351685	-0.822899	0.179115	-1.02134	0.42623	0.0235253	0.366127	-0.00381293	0.0324165	-0.827573	-0.349397	0.672389	-0.106189	-2.54818	-0.365625	-3.0004	2.1922	4.59551	girl
NIPT-NK-020-27215326	8.90587	1.49609	-2.04627	0.78156	-1.05404	0.154135	-0.344783	2.04646	-3.06712	1.73024	0.843856	1.06623	-2.09651	0.566165	-0.959075	-0.746577	-0.00150217	1.25785	1.64185	-2.44019	-0.176991	0.300042	5.83752	0.28302	4.7198	-0.331366	8.65135	girl
NIPT-NK-021-27208351	-1.02718	-2.61102	-0.0695825	-1.49593	-0.178259	2.5701	-0.548408	6.8666	0.248408	-1.06945	-1.27729	-0.570605	-0.80013	-0.726429	1.42278	-0.232393	0.718004	-0.460868	0.248708	-2.26997	-0.776046	1.52971	0.0300311	8.38212	0.289164	120.741	8.27069	boy
NIPT-NK-022-27217324	-0.0341867	0.935969	-0.936346	-0.696495	-0.632308	-0.430593	0.26194	0.818894	1.01569	-0.58006	-0.97406	1.7993	0.453626	-1.0486	0.506147	-0.314692	-0.278501	0.366672	0.955104	0.0808429	0.0140831	-0.589542	-0.799058	6.94419	-0.928515	114.174	3.32611	boy
NIPT-NK-023-27228239	0.429056	0.188839	-0.0141182	-0.923904	-0.240316	-0.0479692	0.23626	-1.14891	-0.0652951	1.27798	-0.84949	-0.0398896	0.829396	1.15859	0.626899	1.48901	-0.824291	-0.181893	0.491005	-0.381541	-0.68385	-1.2019	-1.31544	8.28281	-1.08317	148.019	4.52847	boy
NIPT-NK-024-27217325	3.09792	0.140641	1.13665	0.329229	-1.11607	-0.831781	-0.532142	1.17712	-0.497007	0.0512536	-1.0998	-0.00132746	-0.456311	2.14977	-0.738478	0.493817	0.0518317	-0.215113	-0.744028	0.235203	-0.693926	0.428084	-0.328747	5.02658	-0.505939	92.4452	4.63094	boy
NIPT-NK-025-27228240	-0.229849	-0.406193	1.68869	0.727717	-0.991275	-0.299893	-0.268912	0.0103558	0.842663	-0.307724	0.129954	-0.374684	-2.59502	0.205106	-0.635578	0.552229	-0.696129	0.501179	-0.726553	0.240187	8.35102	-0.622843	-0.140714	8.41063	-0.163876	154.293	9.36064	boy
NIPT-NK-026-27226303	0.462298	0.509701	-0.721367	-0.457564	-1.27274	0.519683	1.04444	-1.16404	-0.492598	-0.510016	-0.38697	1.65649	1.25586	-0.908721	0.95194	2.82023	-0.696227	0.0122897	-1.11046	0.430134	-0.129684	-1.00092	-0.146312	0.340406	-0.468158	2.48789	5.45113	girl
NIPT-NK-027-27228241	0.427074	-0.733713	1.28367	0.719529	0.995973	-0.636247	-1.43624	0.480706	0.705412	2.57483	0.216987	-0.467201	-1.41315	-1.08568	-0.378794	-0.837558	0.936287	-2.07818	-0.905747	-0.791838	-0.675879	-0.0526219	-0.473903	8.44453	-0.217817	171.449	6.82381	boy
NIPT-NK-028-27217326	0.803664	0.22922	-0.293287	0.348453	-0.770686	1.87894	0.271397	-0.374913	0.939982	-0.532377	-1.2961	0.0403657	-0.546224	0.809991	-2.52248	0.624149	1.11228	-0.946959	-1.7097	2.14615	-0.730881	-0.561051	-0.592085	-0.123836	-0.826323	1.89522	5.20632	girl
NIPT_NK_029-30312286	0.286916	1.30621	-0.469625	-1.21188	0.432557	-1.67184	-0.0139584	0.946713	1.12685	0.416002	-0.589744	1.24274	0.81136	-1.30969	0.304595	-1.76293	1.37534	-0.763403	0.981609	-0.146408	-0.530979	-1.88221	-0.547373	8.46875	-0.587443	155.215	5.10179	boy
NIPT_NK_030-30318288	0.540802	-1.15353	2.2774	2.06647	-2.06143	-0.491729	0.543122	-1.11512	-0.366256	1.38776	-0.235753	1.9787	0.0321327	-1.46393	0.0728687	0.583068	-1.64503	-0.582148	0.247515	-0.119828	-0.653193	2.0721	-0.670728	8.47291	-0.838237	137.823	5.29769	boy
NIPT_NK_031-30306282	0.258968	0.0264054	0.877095	0.250329	0.819697	-0.893159	0.58114	-1.15691	-0.64104	-1.00261	0.334177	-0.439508	-0.17158	0.591507	0.454509	0.716464	1.19927	0.300625	-1.15788	-0.683252	0.11276	-0.115838	-0.825018	0.322815	-1.15449	0.520846	3.21274	girl
NIPT_NK_032-30310281	0.576881	-0.46644	-2.01912	1.02698	0.118461	0.970256	0.26782	0.308662	-0.0700271	0.5322	0.178721	-0.531383	-0.270201	0.380852	-0.0312932	0.854212	0.663634	-0.849524	-0.497083	-0.598704	-0.516524	-0.507543	-1.48237	8.01861	-1.57792	130.2	3.18125	boy
NIPT_NK_033-30297269	-0.102135	0.42471	-0.0430277	0.0785084	0.601558	-1.20874	0.511777	-0.290436	-1.49834	-0.529884	-0.863496	2.39495	-0.182353	0.851584	-1.38209	0.765797	1.05741	-0.49748	-1.74881	-0.469344	0.831294	0.891518	-0.47161	0.539254	-1.07404	0.552534	4.19037	girl
NIPT_NK_034-30318289	0.393558	-0.0300235	0.229446	0.931435	-1.54325	-0.835778	0.0372012	-0.376886	1.57965	2.63957	-0.856663	-0.549292	-0.58822	1.62205	-0.775715	-1.68236	0.0629454	-0.066045	1.55017	0.633607	0.0100818	-1.72025	1.66939	6.06459	1.68175	114.792	4.96534	boy
NIPT_NK_035-30296267	-0.102583	-2.10327	1.13167	0.0134761	-0.00120955	0.101935	-0.384546	2.24763	0.542958	1.10574	-0.833169	-0.134558	0.902782	-1.80902	0.857413	-1.65824	0.109683	-0.499528	0.626297	0.0556769	-0.434017	1.55213	0.67549	4.14217	0.371882	57.44	4.48604	boy
NIPT_NK_036-30304277	-0.00977828	0.136704	0.342082	-1.33843	0.710943	1.36818	0.170498	0.536079	-0.191825	-1.59715	0.390953	-1.99326	0.79248	-0.135009	-0.574178	0.839898	0.951927	0.720776	-0.710634	-0.454374	-1.04288	0.409783	0.331506	0.843203	-0.11214	-0.556361	3.56134	girl
NIPT_NK_037-30308283	-0.241798	-0.914395	-0.0897923	0.168163	-1.16385	-0.319765	-0.113733	-0.0354351	-0.392986	2.44878	0.441131	1.01401	-0.0978766	1.09309	-1.13629	-0.0366486	-0.207205	0.154056	0.0924555	-1.31932	0.567917	-0.222571	-0.440684	-0.423756	-0.853621	0.346044	3.59494	girl
NIPT_NK_038-30311282	2.94065	-1.84446	0.338432	1.03426	2.20137	0.466505	-0.902792	-0.900634	0.000900976	0.360821	-0.205617	-0.181226	-0.698291	-1.17943	0.249899	-0.534752	0.0139997	-0.00720742	-0.0142949	1.14741	-0.592362	1.09621	0.0622212	7.13147	-0.129048	105.58	4.23693	boy
NIPT_NK_039-30317288	-0.361208	2.52781	-0.560719	-1.14557	0.706283	1.20949	0.5565	1.35844	-1.51143	-1.0496	-1.32213	-1.748	-0.582014	-0.494779	1.32332	0.909929	-0.727105	-0.012985	0.873703	-1.13211	0.49444	1.26647	-2.48089	0.183158	-2.94951	-0.390664	5.11873	girl
NIPT_NK_040-30305277	0.143607	0.637911	-0.180641	-0.920417	0.528765	0.656786	0.394908	0.486015	0.626728	-1.1172	-0.946383	-0.20172	0.268812	-0.847005	-0.656499	-1.98481	0.232061	1.18619	0.685005	1.80095	-0.283418	0.925781	-0.675838	0.894707	-1.16758	1.16944	3.99178	girl
NIPT_NK_041-30296268	-0.0597383	-0.769784	-1.01692	-0.626929	2.25548	-0.175923	-0.630291	-0.275646	0.296609	0.225674	0.299411	0.769812	-0.852454	1.71129	-1.96078	0.480105	0.12886	-0.100275	-1.69613	-1.73474	0.0236683	1.75142	-2.8133	0.114355	-3.21784	0.18772	4.565	girl
NIPT_NK_042-30308284	0.493998	-0.275148	-0.978197	-0.693661	0.977665	0.753565	0.0992078	0.0850418	0.876446	0.296274	-0.526148	-0.354124	0.71854	-0.71132	0.802528	-0.705341	-0.83135	-0.652488	1.03569	0.396631	-0.0778128	0.481845	-1.20535	5.86387	-1.38001	89.1984	2.84487	boy
NIPT_NK_043-30315286	-0.474376	1.60298	-0.0136537	0.0715344	-0.618608	-0.641966	-0.624303	0.36524	1.71193	-0.404315	-0.938956	-0.299013	-0.727621	0.1667	0.724972	0.703288	-0.671786	-0.113596	-0.0195742	-1.07255	-0.0777998	0.302809	-0.711046	2.97276	-0.716606	62.8949	3.74262	boy
NIPT_NK_044-30306283	0.183059	1.43705	-0.893985	-0.676467	-1.36023	-0.65623	0.578417	0.171018	0.70665	-0.746768	-1.50804	0.900474	1.34114	1.10248	0.503159	-0.0938783	0.601291	-0.132214	-0.102672	0.268729	-0.167183	-0.798676	0.194368	3.27471	0.122935	56.0856	4.15179	boy
NIPT_NK_045-30313284	0.538042	-1.18935	-0.605411	2.55387	-1.46583	-0.839677	0.298243	0.751594	-0.299948	0.686914	-0.736756	-0.0219271	0.0801947	0.47681	1.4518	0.720563	1.30462	-1.06811	-0.999514	0.278546	0.907784	-1.09669	0.0817996	0.28732	-0.322575	0.692565	4.62188	girl
NIPT_NK_046-30297270	0.81552	-0.186301	-1.84865	1.47844	-0.23909	0.164216	0.160736	0.641737	-0.211745	-0.996946	0.0549693	-0.545042	0.106566	0.811889	1.2654	1.3087	1.26613	-1.54772	-1.20956	0.151414	-0.557103	-1.24258	-9.18106	-0.569471	-9.43414	-0.184035	3.92583	girl
NIPT_NK_047-30305278	0.0107796	0.750988	-0.449946	0.969827	1.86727	0.177966	0.277727	-1.14712	-0.623723	-0.662648	-0.10959	-0.73117	-2.14709	-0.930924	0.865728	-0.883198	-0.339903	1.92778	0.656938	0.28761	0.231681	1.37172	0.240684	7.45366	0.0848213	111.137	4.3274	boy
NIPT-NK-048-30798827	-0.344939	2.0762	-0.786002	-0.0433486	-0.326666	0.064861	0.0847452	-0.626149	1.33698	-1.0483	0.647856	-1.36988	0.0740609	-0.959099	-0.710153	1.35833	0.267018	0.354058	-1.11467	0.0689156	0.148693	-0.672722	-1.09302	9.67109	-1.14745	171.969	4.1698	boy
NIPT-NK-049-30800843	0.777235	-0.0165817	0.271606	-1.27611	0.988341	-0.424745	-0.835468	-0.647763	-0.153234	0.762384	0.0205705	-0.884711	0.859773	0.00878611	0.326681	-0.0108041	0.0394425	-0.258973	0.652156	-0.234737	4.63226	-1.35475	1.68449	-0.186903	1.09687	-1.07365	5.48041	girl
NIPT-NK-050-30801833	0.255334	0.11953	1.59946	-0.971431	1.40462	-2.66437	0.144673	-1.10158	-2.00687	0.0185326	0.039781	1.64372	0.910735	1.00341	0.85937	-0.79574	-0.275281	-0.213168	0.0232251	-0.237499	-0.0795098	0.899666	-2.88546	-0.0446372	-3.40101	-0.308967	4.85894	girl
NIPT-NK-051-30780224	-0.0999399	-1.75739	0.39715	-0.950334	0.328914	2.17025	-0.426009	0.936598	0.709301	0.388982	0.0179239	-0.837799	-0.167642	0.325735	-0.50132	-1.26195	-0.866128	-0.797245	0.641006	1.00677	0.320831	0.768922	-1.38904	0.270796	-1.62172	-1.18085	4.52692	girl
NIPT-NK-052-30800844	0.330341	-0.131315	0.0337292	0.0425571	0.897545	0.0476082	-0.254561	-1.50785	-0.638155	0.721278	1.07852	-0.390443	-0.720619	1.09891	0.615979	0.198695	-0.491512	-0.652723	0.791598	-0.702321	-0.855209	-0.80186	-0.344754	8.20122	-0.21582	139.532	3.72186	boy
NIPT-NK-053_2-32034149	-0.348416	0.219831	0.110045	-0.395246	-0.531825	0.788724	0.329307	-0.679598	0.281078	-0.779973	-0.287219	-1.90123	1.15769	-1.31946	1.07433	0.702946	1.27647	3.37125	-0.358957	-0.54946	-0.0800707	-0.309107	-1.26616	0.0513399	-1.4418	-0.741642	5.09408	girl
NIPT-NK-053-30801834	0.754368	-1.09881	0.103804	-0.311196	-0.525686	-0.0993897	0.560803	-1.41921	0.466719	1.71883	1.1118	-0.33186	-0.223955	0.169378	-0.862506	-0.799383	0.97729	4.25046	0.335883	-1.66913	-0.254626	-0.756552	0.125966	-0.187409	-0.0897562	0.528773	5.87659	girl
NIPT-NK-054-30780225	0.113921	-0.0167794	0.455071	0.482406	-0.741233	-0.516843	-0.0457996	-0.843564	-1.46459	1.29617	0.305121	0.484165	-0.273089	1.28833	-0.304647	-0.871516	-0.645291	0.003895	1.01637	1.11287	0.255464	-0.576405	-2.29563	-0.276193	-2.77618	0.0104341	3.2219	girl
NIPT-NK-055-32032137	8.3924	-1.33593	1.38724	0.790854	0.48213	1.05305	0.0394064	-3.15087	2.57048	-1.32391	-0.420945	1.16639	0.0480055	-0.986671	-1.19462	-1.00522	-0.229916	-0.458639	-0.0468135	3.44524	-1.39954	0.216253	1.98539	6.65606	1.89167	99.0565	6.20141	boy
NIPT-NK-056-32038129	0.066174	-0.571793	-0.837626	0.457827	0.267555	1.46938	-0.299573	0.478972	0.16323	-0.738114	1.52282	0.726829	-1.25097	-1.31427	-1.09835	-0.557987	1.13424	-0.191724	-0.90054	-0.427148	0.156512	0.206341	0.724587	2.60422	0.40408	36.8638	4.0401	boy
NIPT-NK-057-32052112	-0.424903	0.924683	0.395349	0.796172	0.0703862	-0.865865	0.502166	-0.156145	-0.0204832	-0.968022	-0.0691388	0.560782	-1.97053	0.929938	0.751484	0.901977	-0.506315	-0.103419	-0.101601	-1.79819	-0.653879	0.797413	-0.192766	7.4575	-0.131492	121.95	3.61178	boy
NIPT-NK-058-32054098	-0.657666	1.22982	0.491229	0.875973	-0.396525	-0.0673103	0.165195	-1.09806	0.657268	-1.15741	0.0857348	-0.698548	-0.858111	0.0989697	0.3386	0.439031	-0.626502	-0.635615	-0.653733	1.29067	-0.116851	0.145065	-0.799217	-0.237205	-1.12338	-0.825395	3.41509	girl
NIPT-NK-059-32044119	-0.463442	-0.242946	1.11809	-0.849944	-0.127562	0.153406	0.0930353	0.600715	0.992079	0.443852	0.518302	-0.891742	-0.320245	0.20273	0.935285	-0.775029	-1.28781	-0.420443	1.64155	-1.31552	-1.06995	0.481172	1.13101	5.11178	1.11342	81.8959	3.38222	boy
NIPT-NK-060-32039153	-0.137524	2.09995	1.83012	0.719745	0.179231	-1.46903	-0.282413	-0.479446	0.686618	-1.21999	-0.705695	-0.737043	-1.27531	0.186539	1.06072	-0.419011	-0.609898	-1.22924	0.714141	0.180309	-0.646875	0.606894	2.11858	10.0924	2.22133	171.573	4.25988	boy
NIPT-NK-061-32056109	-0.8478	1.18364	1.85036	-0.397829	0.249309	-1.54003	0.191666	0.0484545	-0.898926	1.1286	-1.16125	-0.137342	-0.781379	0.395244	-1.08355	-0.516558	0.605163	1.06096	0.1774	-0.122097	-1.25945	0.151968	-0.0453781	4.93513	-0.255074	93.2097	3.91791	boy
NIPT-NK-062-32056111	-0.34356	0.195626	0.109761	-0.332721	-0.956759	0.395915	-0.583824	0.351226	0.269494	0.750626	1.33754	-0.17133	0.316766	-1.27255	-0.0828218	-0.300638	-0.370869	-0.0755165	1.36348	-0.481327	0.00575632	-1.06222	-0.569619	2.73875	-0.94076	49.5714	3.56938	boy
NIPT-NK-063-33338377	-0.431278	-1.55311	-0.944878	-1.0255	-1.06082	1.66292	0.235847	0.13473	-0.402822	0.281442	1.6975	0.181415	1.94816	0.700704	-1.14949	0.60658	0.627319	-0.699945	-0.942	-0.138078	0.155501	-1.09195	1.08544	9.11271	1.02634	145.928	3.50356	boy
NIPT-NK-064-33337392	-0.539041	-0.717641	-0.717332	0.125265	-0.625062	0.926799	0.139019	1.29596	-1.06111	1.34968	-0.133901	-0.0741518	0.19365	-0.240929	0.328514	-0.0352732	1.47588	-0.719742	0.182468	-1.05766	0.174026	-1.23736	-0.160036	3.97287	-0.304292	69.1911	3.37098	boy
NIPT-NK-065-33338379	-0.287555	-1.70767	0.692885	0.310005	-1.12725	-0.258251	0.169117	0.543098	-0.198986	0.410276	1.14593	0.920219	-0.288886	1.19646	0.118914	-1.13483	-0.476843	-0.0677432	0.71288	0.517976	-0.70351	-0.621614	-0.639948	9.22259	-0.572874	151.071	3.60008	boy
NIPT-NK-066-33352320	-0.953067	-0.561956	1.23347	1.41423	-2.42911	0.811511	0.338169	0.977316	-0.778743	-1.14282	0.456182	0.0430177	-1.15165	0.411155	0.552195	0.338172	-1.08029	-0.0801673	-0.353491	1.85704	-0.301231	0.358469	0.944669	7.9273	0.928361	124.785	4.54086	boy
NIPT-NK-067-33353321	-0.830778	0.699651	1.85133	-0.714779	-1.57213	-0.252159	-0.11231	-0.186138	0.108061	-0.363956	0.729472	-0.826868	-0.345272	2.01378	-2.06052	1.2001	-0.744387	0.602855	-0.786414	0.769221	-0.857947	-0.592593	0.665525	6.57367	0.564716	118.757	4.96818	boy
NIPT-NK-068-33355322	-0.447867	1.42157	-1.07027	-1.18977	-0.600776	0.769324	0.90709	-0.505943	0.407529	-0.878899	0.161963	-0.262718	0.915973	-0.466571	0.705021	1.9718	-0.551642	0.216165	0.262653	-0.400955	-0.533445	-1.60046	-0.459288	0.0161067	-0.872638	-1.62913	3.98496	girl
NIPT-NK-069-33334371	-0.477065	-0.805498	0.544431	0.169937	1.15951	0.165225	-0.634482	0.0934067	-0.414982	-0.0188075	0.571809	-0.512629	-0.835094	0.405709	-1.45048	-0.0508028	0.308054	0.0102463	-0.302888	0.272592	0.355163	0.288469	-0.447061	12.969	-0.484531	211.857	2.76054	boy
NIPT-NK-070-33336379	-0.229028	-0.258517	-1.00814	-0.0480326	0.96333	0.772135	-0.190967	-0.613119	0.0209404	0.181044	1.32438	-0.556716	-0.443343	0.076082	-0.221669	1.22421	-0.032506	-0.494559	-0.261201	-1.26711	-0.328354	-0.623148	-2.26574	-0.0807143	-2.70759	-0.988027	2.88821	girl
NIPT-NK-071-33332413	-0.0976343	0.50785	-1.59561	0.415158	0.522933	0.74501	0.0946389	0.246616	0.493608	-0.598562	-0.81675	0.113928	-0.518591	-0.88676	0.545939	0.0994114	0.306143	-0.0374454	0.547753	0.954501	-0.271976	-1.00348	-0.144787	9.85215	-0.162103	158.09	3.16296	boy
NIPT-NK-072-33350319	-0.132728	-0.335698	-0.552987	0.325308	-0.532716	0.364836	0.238705	-0.824923	1.09468	0.517364	-0.281473	0.259646	0.266384	0.732692	-0.641128	1.53568	-1.74522	-0.755488	-0.420911	0.565616	-0.275649	0.380594	-1.16529	0.196561	-1.66034	-0.867858	3.98044	girl
NIPT_NK_073-37012016	-0.970286	-0.426172	-0.159101	1.88231	-0.119435	0.139747	-0.711262	-0.142556	1.6238	0.921069	0.709533	-1.15292	-1.57965	-0.194255	0.418315	-0.701044	-2.01846	-1.0557	0.516899	0.807311	-0.244878	1.09599	-1.82192	5.46118	-2.00744	97.105	4.05114	boy
NIPT_NK_074-37011013	4.00775	0.877322	0.810037	-2.89977	0.353797	1.09901	0.432008	1.70379	-1.35346	-2.87434	-2.26355	-2.0971	2.73157	1.0923	1.20393	0.776522	1.61959	0.551219	-0.996823	-0.0450151	0.811903	0.634698	2.17587	3.86485	1.93988	53.3014	7.00932	boy
NIPT_NK_075-37016007	-0.10504	-2.67971	0.434964	0.514632	-1.49062	1.24404	-0.810022	0.594881	1.81891	1.79403	1.71285	-1.51173	0.497424	0.734625	-0.653264	-0.250999	-0.464408	-0.546543	-0.170545	-1.19242	-0.126747	0.0639767	0.218253	7.16692	0.270716	128.94	5.95989	boy
NIPT_NK_076-36989173	-0.339029	-0.594434	-0.529872	0.660449	0.65299	0.240957	-0.391812	0.161615	-0.238125	-1.814	1.01134	-0.19236	-0.191173	0.0111924	1.07608	-0.715117	0.251664	-0.212319	-0.838169	1.0101	-0.18037	0.650279	-1.68818	0.586691	-2.07728	0.334716	3.30838	girl
NIPT_NK_077-37016009	-0.0570652	-0.262404	-0.0921023	-0.258858	1.67485	-0.382532	0.894341	-0.116141	-0.731831	0.850947	-2.50441	1.30089	0.174598	-1.19852	1.11176	1.41568	-0.110666	0.282751	-0.0430839	-2.18126	-0.228336	1.86309	-0.122144	15.4652	0.124653	248.079	4.60543	boy
NIPT_NK_078-37017024	-0.594147	-0.128075	0.185531	0.860766	-0.0945298	-0.230862	0.121103	0.165751	1.11303	-0.722341	0.232391	-0.766653	-0.0230154	-0.567915	1.84721	-0.457463	-1.17125	-0.864145	0.524621	0.1681	-0.23337	0.926421	-0.342305	7.35555	-0.463692	117.439	3.72539	boy
NIPT_NK_079-37018012	-0.89577	-0.671946	-0.0378295	-1.766	-0.781304	1.23839	-0.248723	0.83574	1.20139	0.278433	0.88168	-0.483325	1.20991	0.996427	-1.34774	0.590336	-0.620001	-0.918172	0.114445	-1.17497	0.319411	-0.407141	-1.54715	-0.249952	-1.96237	0.176652	3.72154	girl
NIPT_NK_080-36988149	-0.813843	-0.52903	0.503627	0.41221	0.0214989	-0.157151	0.500744	-0.785602	-0.714806	-0.677396	1.03034	0.189172	-0.51003	2.03685	-0.462641	-0.210143	1.28909	-1.3831	-1.24679	0.10315	0.0151398	-0.917712	0.395244	6.37812	0.426031	107.795	4.02384	boy
NIPT_NK_081-37013017	-0.375787	-1.19817	-1.0094	1.23442	0.165738	-0.70698	-0.349841	0.883475	1.20095	-0.13933	0.0828065	1.2125	-1.48065	1.89837	0.0253127	-1.2263	1.09345	-0.98053	-0.580867	-0.455462	-0.909308	-0.579388	-2.19739	-0.244238	-2.3457	0.93508	4.75911	girl
NIPT_NK_082-38898890	0.61035	-1.59927	-0.205321	0.700512	1.7161	-0.583938	-0.750201	-2.04207	1.3456	0.916945	1.08661	0.203231	-0.423225	0.131345	-0.488499	-2.21784	-0.734349	0.505422	0.129644	1.31487	0.460663	0.896515	-2.08803	0.0652346	-2.53885	0.406092	4.30304	girl
NIPT_NK_083-38904914	-0.109213	-0.773802	-1.07202	1.06168	0.0432554	0.847484	-0.0307624	-0.170023	-0.409048	-0.901096	1.90646	-1.08934	-0.568612	0.433453	0.712706	1.34924	0.0757678	0.0996305	-1.53677	-0.634086	-0.613188	0.175151	-1.58705	0.256473	-1.96417	-1.08735	3.56782	girl
NIPT_NK_084-38906906	-0.27841	-1.09733	-0.122459	0.557968	-0.200186	0.902126	-0.326105	0.275793	0.339786	-0.163205	-1.13001	0.573179	0.436125	-0.637551	0.958612	0.198189	-1.31241	-0.92264	-0.565562	1.68426	0.224561	1.52745	-0.511175	9.25601	-0.455338	148.276	3.72486	boy
NIPT_NK_085-38906908	-0.230922	0.106364	-0.401568	0.392442	-0.477595	0.480405	-0.360894	-0.640836	1.49737	-1.23866	-0.27901	0.25472	-0.0688291	0.331748	-0.0399034	0.872372	-0.831204	0.341399	-1.26438	0.3314	-0.467532	1.29084	-0.330358	0.112568	-0.569561	-1.33359	3.90594	girl
NIPT_NK_086-38909912	0.255853	0.730256	-1.38743	0.589274	-0.685447	0.361796	0.329045	-0.64082	-0.176528	-1.91478	0.20822	-0.514689	0.908567	0.735464	1.1494	0.712451	0.170474	-0.298869	-0.401817	1.8681	-0.214798	-1.30758	-2.52546	0.299689	-2.95212	-0.782918	4.02578	girl
NIPT_NK_087-38901906	0.334499	-1.64881	0.908796	-0.798561	1.70707	-0.346905	-0.422759	0.27287	-0.70347	0.755818	0.198341	-0.626993	0.543453	1.39768	-1.53467	-0.93128	1.19849	-0.25472	-0.341092	0.27762	-0.826524	-0.090614	-3.41133	-0.118655	-3.96688	-1.39559	4.0669	girl
NIPT_NK_088-38906912	-0.747664	1.14279	-1.01323	-0.651743	0.00201023	0.162288	-0.22819	1.19187	0.0276892	0.472155	-0.583772	-1.33943	0.0644255	1.04893	-0.00937705	0.211914	0.611354	-0.296832	-0.138415	-1.13501	-0.34033	-0.433776	1.23142	4.64374	1.06708	85.037	3.44402	boy
NIPT_NK_089-38904918	-0.214226	-1.38804	1.18095	1.03243	-1.22424	0.0140224	-0.54427	1.71836	1.00638	0.723491	-0.242061	-1.70722	0.998978	-1.43999	0.627154	0.186878	0.984289	-0.339292	-0.0545538	0.277394	-1.56123	-0.599372	-0.784883	-0.0741492	-1.23524	-0.591551	4.54195	girl
NIPT_NK_090-38899901	0.396238	0.704173	-0.0550547	-0.3507	2.09519	-2.46698	0.0163145	-0.665897	0.654486	0.992863	-2.60751	0.352267	0.343542	0.229811	1.1732	-0.666244	-0.967244	1.18438	0.915187	-0.468274	0.0152183	1.59177	-0.036458	9.33941	-0.192672	154.245	4.79897	boy
NIPT_NK_091-38909915	0.178659	-0.474469	-0.814085	-0.47256	1.31225	0.155934	-0.204122	-0.784132	-0.622262	0.731623	-0.0805623	1.22259	0.0742582	-0.0764969	-0.359907	0.955765	-0.292921	0.400719	-0.269579	-1.94879	0.253469	1.11169	-7.02796	-0.367611	-7.41339	0.181516	3.26969	girl
NIPT_NK_092-38905912	0.398741	-0.910381	-0.260222	3.54882	-1.21185	-0.582564	-0.136306	0.944145	-1.25523	0.0546603	-0.361386	-0.129366	-1.64248	0.702015	-0.051743	0.210919	1.2671	-0.206435	-1.09329	1.72619	0.216039	-0.483368	-1.08552	0.365973	-1.71792	-0.395724	4.62659	girl
NIPT_NK_093-38899904	-0.0416809	-1.51249	0.0437004	0.687915	1.16716	0.345536	0.67742	-1.12467	-1.11749	1.02291	-0.480914	1.12788	-0.824934	-0.0152645	-1.38664	1.82164	0.430871	0.925836	-2.06452	-1.34582	0.037346	1.66198	0.0804466	10.4917	0.0480315	167.462	4.18547	boy
NIPT_NK_094-38899907	0.0939112	-1.32252	-0.47373	1.69219	-0.119437	-0.121552	-0.620845	0.412577	-1.79708	2.10202	1.06567	0.428141	-0.921503	-0.592667	0.135474	0.731653	0.718026	0.0382814	-0.302845	-1.87608	0.11937	-0.194389	0.431054	5.20363	0.0778684	88.1927	4.04139	boy
NIPT_NK_095-38898898	0.0289997	-0.0956398	-1.04578	0.628993	-1.04549	1.69333	0.506505	-1.26273	-0.382323	1.08392	-1.52096	0.896829	-0.156312	1.63141	-0.283375	0.993671	-0.962685	-0.888697	-0.226108	-0.342061	0.469775	0.985719	-1.91234	-0.194371	-2.05715	-0.422163	4.84303	girl
NIPT_NK_096-38898899	0.335655	0.754511	-6.94273	-1.41401	0.606367	1.95269	-0.0501007	0.474337	-0.0816829	1.15769	-0.478517	1.33463	1.50949	1.91234	-1.34848	0.684262	1.22488	0.0570668	-1.13976	-1.00093	0.332053	-1.53509	-0.585217	-0.0454244	-1.03988	-1.07967	8.03111	girl
NIPT_NK_097-38907919	-0.316124	1.27289	0.455962	-0.767123	-0.837096	1.20707	0.375731	-0.48761	-2.24945	-1.93399	1.36372	-1.36064	0.662792	0.783051	-0.220645	0.943004	0.821686	0.305707	-1.10053	0.632311	0.107765	-0.624438	-0.637591	8.90526	-0.65015	151.063	4.42488	boy
NIPT_NK_098-38899911	-0.762502	1.208	-0.698609	-0.0438592	-1.95537	1.9561	-0.0467162	1.04925	0.534374	0.166216	0.31299	-0.235321	-0.450221	-0.700731	0.058159	0.662601	-2.80532	-1.20936	1.51728	0.0119154	-0.36281	0.808395	-1.86087	-0.10465	-2.3784	-0.592429	4.58607	girl
NIPT_NK_099-38899913	0.283879	-1.07437	-1.60521	-1.69794	1.0804	2.72516	-0.251565	1.15563	1.59413	0.089353	-0.733012	-2.41207	0.79434	-0.525705	0.752687	-0.392175	0.396503	1.0563	1.0749	-0.455464	0.355674	-0.686965	1.50457	7.43203	1.60948	114.986	4.84241	boy
NIPT_NK_100-38908917	0.143057	-0.734962	0.0505727	1.6999	-1.70231	1.58717	0.795789	0.533542	0.625502	-0.43461	-0.234284	-0.641031	-1.9517	0.755753	-0.051454	1.18676	0.506668	0.26054	-0.109352	-1.05842	0.164517	-0.60612	-0.811719	0.14955	-0.988801	-0.378416	4.7138	girl
NIPT_NK_101-39494492	0.55181	-0.287288	-1.09284	-1.6233	-0.0263367	0.633352	0.592491	-1.22612	1.94399	0.405289	-0.413115	1.48437	1.91035	-1.00574	0.104784	-1.20281	0.351997	0.146232	1.43859	0.454169	0.0428241	-2.0104	-2.41394	-0.309252	-2.66065	-0.611172	4.95157	girl
NIPT_NK_102-39487491	-0.84543	0.830064	-0.789792	-1.32321	-1.37869	1.99288	-0.00540848	1.03114	0.162698	-1.5895	0.726209	0.508737	0.544139	0.497473	-1.98196	0.600014	-0.189653	-0.583426	-0.591691	-0.140825	0.2018	0.420655	-0.362652	8.6803	-0.449469	140.556	4.0016	boy
NIPT_NK_103-39488505	-0.0925131	-0.64924	-1.07717	-0.346571	-1.37118	2.53431	0.0368843	0.31962	-0.12863	-1.35842	1.0376	0.856458	0.827569	-0.561246	-0.439578	-0.0589397	0.0263533	-0.080649	0.00505617	0.762847	-0.290347	-0.140136	-0.528026	7.29054	-0.584232	110.34	3.96583	boy
NIPT_NK_104-39471726	-0.796729	1.18597	-0.450058	-0.937134	1.36709	-0.265863	0.463608	-1.17928	-1.0948	-1.53226	-1.21614	0.287557	0.166839	0.897438	-0.156644	0.185417	-0.119072	2.03059	-1.15569	0.470905	1.04757	1.96735	-2.42097	4.83891	-2.61524	74.0014	4.21355	boy
NIPT_NK_105-39472701	-0.624911	-0.816676	1.53025	-0.167264	-0.952195	1.19101	0.244984	-0.13901	0.710874	0.667011	0.163329	-1.67454	-0.376603	0.771794	0.537187	-0.589548	-2.6365	0.291328	2.05282	0.304604	-0.263105	1.19873	-0.613046	8.31328	-0.54612	132.971	3.97198	boy
NIPT_NK_106-39493514	-0.742968	-0.878561	0.755505	0.431028	-0.699807	-0.0885959	0.422267	-0.853566	0.459396	0.617356	-0.0971537	1.00267	-0.358711	0.469964	-2.2436	-1.15232	1.3772	1.02896	-1.24383	0.997274	0.192326	-0.0885833	-3.77956	-0.728422	-4.04219	-0.652079	4.18692	girl
NIPT_NK_107-39471728	-0.506885	-0.331605	-1.37052	0.434208	0.653446	0.644774	0.250067	0.253292	-0.504539	-0.0985519	-1.23275	0.323701	-0.187141	0.979695	0.727708	-0.0486511	1.07654	-0.603748	-0.934477	-0.13102	-1.32705	0.429791	-1.90355	0.149028	-2.01553	-0.258407	3.62914	girl
NIPT_NK_108-39487494	-1.15734	1.49866	1.51652	-0.102261	-0.804488	-1.42501	0.279715	0.191224	0.662405	-0.885403	-0.920423	-0.453276	0.327783	-0.396866	0.891775	-0.600323	0.244204	0.459018	0.325064	0.165151	-0.0966513	0.065322	-4.44187	-0.882577	-4.75193	-0.198096	3.0911	girl
NIPT_NK_109-39489506	-0.990326	1.43953	1.07854	0.204989	-0.471806	-1.1133	-0.338219	0.520216	0.0603644	1.18393	-1.03696	0.11996	-0.680518	-1.00015	0.504311	-1.01188	-0.0843852	-0.139574	1.88016	-0.506757	-0.0299783	-0.584399	67.7384	7.99189	66.1274	0.215179	3.49741	girl
NIPT_NK_110-39492501	-0.169999	0.302064	-0.450665	-0.233929	1.18571	1.09381	0.677734	-1.66411	-0.601034	-0.26021	-1.66492	1.41904	-0.0780257	-0.303498	0.0148971	0.738292	0.486996	-0.52097	0.195992	-0.0961099	-0.505907	-0.0370931	-0.957514	3.00389	-1.09899	43.1297	4.43319	boy
NIPT_NK_111-39494494	-1.04932	-0.736846	-0.0472542	-0.228595	-0.107957	0.445539	-0.126748	1.13598	-0.147971	-1.13922	-0.324341	0.1975	0.00405273	1.263	0.158132	0.425635	0.566735	-0.489566	-1.01248	-0.633522	0.343667	0.502311	-0.333687	5.54552	-0.363931	87.0315	3.14458	boy
NIPT_NK_112-39491512	-0.812214	-1.22688	0.588755	0.50726	-0.479515	1.2688	0.34337	0.663589	-0.370319	-0.617831	-0.292937	0.338262	-0.422808	-0.502703	-0.0796419	0.859412	1.01428	0.0388968	-0.542955	-0.51722	-0.569776	-0.0465624	0.459889	6.23016	0.423304	93.7888	3.45116	boy
NIPT_NK_113-39490503	-0.595911	-0.243189	0.352146	1.35384	-1.32666	0.499501	0.55397	0.0715048	-0.0256244	-2.43808	1.29473	-0.318169	-1.34426	1.49809	-1.08159	0.258363	0.609724	0.395034	-1.19572	1.406	0.177993	-0.479782	-4.42114	0.183034	-4.82283	-0.482616	4.41359	girl
NIPT_NK_114-39471731	-0.0244362	-1.44646	0.464426	-0.515453	0.824721	0.334877	0.352856	-1.53043	1.65316	1.83639	0.388234	0.29067	-0.411052	0.541692	-0.998675	-2.06393	-0.949807	0.132659	1.2903	0.192918	-0.537658	0.240225	-0.476129	4.88678	-0.520072	83.3228	3.97355	boy
NIPT_NK_115-39489509	-0.462101	0.0545613	-0.0268078	-1.19241	0.172449	-0.0408855	0.530851	-0.556025	-0.568163	0.527424	-0.875058	1.39668	-0.105769	0.538782	-0.643486	0.359724	0.779862	-1.16189	0.462441	-0.325965	7.0891	-2.72927	0.626139	-0.431284	0.0647988	-1.46188	8.57533	girl
NIPT_NK_116-39493516	-0.670983	0.976864	0.692714	0.0825074	-0.808762	-0.0753618	0.563821	-1.16551	0.399971	0.132424	0.1946	0.680666	-0.49342	0.189264	-0.520887	0.573073	-0.769767	-0.48085	0.197213	-0.965989	-0.222885	0.218292	0.292447	5.06158	0.145232	90.5056	2.94782	boy
NIPT_NK_117-39493517	0.250604	0.565419	-0.257414	1.45328	0.232736	-0.100626	-0.144951	-1.08938	0.0896501	1.89621	-1.53916	0.552401	-0.921387	-0.81381	0.113603	-1.39964	-0.720985	-0.438624	2.22068	1.10005	-0.171549	-0.0546796	-3.10651	-0.351751	-3.63193	0.256964	4.86381	girl
NIPT_NK_118-39472704	-0.184049	-1.27088	0.121926	0.242372	-0.851735	0.428355	0.215523	-1.20275	-0.530073	-0.484396	0.490988	0.219687	0.761205	-1.45714	1.04695	-1.29472	1.63307	5.15127	0.32163	0.568062	-0.238471	-0.779247	0.166604	3.89757	0.137811	57.9463	6.74714	boy
NIPT_NK_119-39490505	0.0701173	0.415959	1.41073	-1.16634	1.73477	-2.38985	-0.0626363	-0.870106	1.50835	1.37066	-0.628525	1.23379	0.285919	-0.607274	-0.865828	-1.58677	0.0326947	-0.388229	1.43329	-0.765551	-0.861059	-0.381136	-2.31635	-0.743632	-2.90073	-0.379979	4.9874	girl
NIPT_NK_120-39492505	0.811981	2.57061	2.05784	-0.124264	1.2749	-3.08649	0.638234	-2.34447	-1.38897	-0.621065	-2.03584	0.271592	1.24851	0.476809	1.58442	0.642617	0.764726	-1.1982	0.174605	0.149762	-1.38724	-0.50134	-1.78538	6.28329	-1.97555	117.344	6.47212	boy
NIPT_NK_121-39491515	-0.13342	0.0034236	0.574017	-1.1861	-0.981015	-0.377077	-0.181181	-0.292516	-0.709515	0.21489	2.22455	1.05711	1.69974	0.165172	-0.0201636	-0.0607442	0.114774	-1.62252	0.948156	-1.03284	-0.727654	-1.9348	0.450791	12.4042	0.494681	213.966	5.16905	boy
NIPT_NK_122-39492506	-0.778091	1.49634	1.64944	-0.914418	-1.26401	-1.15017	-0.358524	-0.977967	-0.119204	-0.541858	-0.859277	0.619874	-1.39506	-0.511951	-1.44527	-1.95703	1.03758	9.64722	2.33587	-0.482433	-0.802613	-0.414707	-0.715594	7.38994	-0.618042	130.544	10.4215	boy
NIPT_NK_123-39487497	-0.744611	-0.933844	1.70334	-0.358854	-0.29042	0.61567	-0.948316	0.62521	-0.169745	2.19351	0.584162	-2.97123	-0.0411582	0.959992	1.2727	-1.79243	-0.592934	-0.573185	2.35443	-0.228336	-1.20983	-0.77547	-1.05128	-0.90364	-1.20108	-1.06341	5.68265	girl
NIPT_NK_124-39487498	-0.0824403	1.11648	-1.03768	-0.412649	0.11227	0.493243	0.0134678	-0.455396	1.28273	-0.537901	-0.66078	1.18889	-0.378431	-0.392111	1.07733	-2.49258	-1.45013	-0.26525	1.85321	1.44894	-0.821367	0.535692	-1.23447	-0.0780996	-1.46462	-0.614762	4.78804	girl
