# Supplementary material for: NIPTmer: rapid k-mer-based software package for detection of fetal aneuploidies
Source: Sci Rep. 2018 Apr 4;8:5616. doi: 10.1038/s41598-018-23589-8 (PMC5884839; doi:10.1038/s41598-018-23589-8)
Supplement: Supplementary file 4 [file 41598_2018_23589_MOESM4_ESM.xlsx]

## Sheet: belgium_zscores
sample	GC	2	3	4	5	6	7	8	9	10	11	12	13	14	15	16	17	18	19	20	21	22	boyModelX	girlModelX	boyModelY	girlModelY	mahalanobis	modelGender
GC006462	-0.4003	1.33239	-0.427225	-0.892145	-0.336167	1.31311	1.25969	-1.36702	-1.12476	-0.854449	1.08908	-0.333404	-0.362949	-0.15453	1.12416	0.177912	-1.59033	0.416599	-0.529748	-0.55892	-0.112059	1.70325	-2.76906	-5.03296	-2.96287	36.14	5.22177	boy
GC006463	-0.661122	-0.383561	-0.0933265	1.25835	0.0946831	0.766586	-1.14412	0.704721	-0.157	0.192529	-0.453132	0.659358	-1.47645	-0.388678	-1.17854	0.686326	0.601342	-0.250693	-0.633268	0.368477	-0.160162	0.0974659	-1.35481	-3.40483	-1.58231	56.9062	3.52222	boy
GC006464	0.252987	0.687944	0.117519	-0.708018	0.353261	-0.898345	-0.569006	2.52924	-0.761849	1.5093	0.1568	-1.7419	0.643161	0.237687	-2.6257	-1.21646	1.55131	0.247046	1.00843	0.958946	-0.0409734	-1.85973	-1.34512	-0.657177	-2.70405	-0.159221	6.26587	girl
GC006465	-1.28312	-0.607721	-0.262513	0.181194	0.228039	-0.143223	-0.633705	-0.177871	-0.415499	0.311888	0.706236	0.737804	1.68784	-0.4754	-0.294341	0.573322	0.0510951	-0.694276	-0.0401787	0.414121	-0.190335	-0.634893	-2.90252	-1.44639	-3.94882	-0.512625	3.77641	girl
GC006466	-0.841291	-0.512514	-0.399998	-0.687277	1.35048	-0.34611	1.04654	0.224911	0.312128	-0.313456	-0.0725371	-0.80367	-0.522416	1.15625	0.315432	0.38663	-0.493914	-0.320147	-0.0936786	-1.04658	-0.645207	0.400174	-2.32485	-0.80746	-3.35161	-0.212756	3.54871	girl
GC006467	-0.906672	0.160562	-0.729403	-1.05641	1.36425	1.13921	-0.174188	-0.780506	0.961783	0.566001	-0.480855	-0.769121	0.0808916	0.434477	-1.48362	-0.303791	0.294774	0.251124	0.103318	0.123625	-0.468888	-0.131219	-1.8318	-0.755452	-2.66301	-0.0866618	3.22261	girl
GC006468	-1.04478	-1.30045	-0.278935	-0.331487	0.752406	1.00392	0.431363	-0.143791	0.0740502	0.225178	0.170394	1.27195	-1.05491	0.0646386	-0.543538	-1.4384	-0.202419	-0.295449	0.698094	0.492255	-0.585803	0.239179	-0.708296	0.475602	-1.75768	-0.894374	3.4103	girl
GC006469	-0.818515	-1.03707	-1.97436	-0.0274677	1.12996	1.5054	-0.312854	-0.96882	1.05627	0.367734	0.871782	-0.0268764	0.288583	0.0700857	0.824401	-0.322297	-0.179816	-0.140919	0.651241	-0.774202	-0.635197	-0.531619	0.437825	-6.37712	1.00494	121.666	3.6575	boy
GC006470	-0.875843	-0.28695	-1.55666	0.696877	0.30136	0.371434	2.01928	-1.41158	0.553404	-0.194985	-0.320331	0.600168	-1.03082	0.2794	0.471228	-0.507748	-1.01832	-0.78989	-0.382565	1.30456	0.335377	0.115936	0.0973129	-7.53894	0.77097	126.236	3.6601	boy
GC006471	-1.38061	-0.67433	1.30497	0.243525	-0.616902	-0.107524	0.643248	0.315553	0.457928	-0.63353	-1.19547	0.457371	-0.21615	-0.402846	0.477373	-0.669087	-0.701222	-0.431423	0.138037	1.09323	0.261346	1.02551	0.659723	-4.56058	0.904721	98.2602	2.72011	boy
GC006472	-1.19307	-0.0352979	1.03791	1.18192	-1.38841	1.23984	0.681488	-1.72739	-1.498	0.746619	0.478289	0.0521599	-0.542586	-0.888581	1.02448	0.7789	-0.265182	-0.349496	-1.80265	-0.497165	-0.650504	1.87459	0.761524	-3.3754	1.15367	69.633	5.8262	boy
GC006473	0.0505489	0.0268928	1.048	0.899985	-1.83248	-0.377476	0.0863709	0.487784	0.840831	-1.89831	-0.17698	-0.799761	0.757019	0.344345	1.13621	0.454341	0.540388	-0.744333	-0.796997	0.810369	0.275977	-0.701316	-0.561862	-0.0888603	-1.35166	-0.304758	4.04544	girl
GC006474	-0.430595	-1.65711	-0.0128021	1.45535	-0.953863	1.35623	-0.0305165	-0.167457	0.763332	0.164006	-1.81388	0.393721	-0.528378	1.04717	-0.39724	-0.294142	0.881234	-0.203373	-0.0480665	1.20061	-0.0132488	-0.60118	-3.4076	-1.23993	-4.14211	0.979853	4.60058	girl
GC006475	-1.44034	-1.0257	-0.0127599	0.0726714	0.0601705	0.631775	0.108121	-0.940347	-0.275523	-0.163627	0.258313	2.09655	0.570119	-0.830838	-0.274534	0.133316	-0.576121	-0.271256	-1.20438	0.263659	0.431378	1.6878	-2.31477	-1.29411	-3.13308	-0.507511	3.52512	girl
GC006476	-1.31935	-0.215688	0.56728	0.266538	-0.907652	-1.04788	1.06182	0.541563	0.145931	1.48295	-0.662803	0.864363	-0.729327	0.0783089	-0.753912	-0.780396	0.0247218	0.0117952	0.221554	-0.764439	-0.789129	0.283208	-2.76238	-1.39401	-3.67017	0.00712406	3.37826	girl
GC006477	-1.33321	-1.35122	-0.00113792	0.231927	0.301801	-0.843163	1.10078	0.346048	-0.331804	0.716047	0.167436	1.17181	0.0479782	-0.585474	-0.356004	0.0172776	0.0136253	-0.0287492	-1.21137	-0.128804	0.0845447	0.698899	1.0875	-3.76226	1.05613	88.5065	3.44449	boy
GC006478	-0.665346	0.930043	0.377095	0.602902	0.00726437	-0.6202	-0.0294449	-1.00071	-0.773879	0.861647	-0.533788	-0.609922	-0.0583221	0.490769	0.712287	0.287964	-0.788732	-0.650112	0.514333	-0.0854042	0.187864	0.193218	-0.865665	0.265476	-1.8143	-0.0467828	3.19761	girl
GC006479	0.0634405	-0.32627	-1.05231	-0.969406	1.0385	-0.577947	0.22523	0.879435	1.78564	-0.907393	1.36903	1.12941	-0.808728	-0.543267	0.221622	-0.435072	-0.541966	-0.944742	-0.667275	-0.390244	-1.17433	-0.264722	-1.06603	-3.98595	-1.16677	50.2881	4.79581	boy
GC006480	-0.46655	1.08552	-0.155448	0.225768	1.3632	1.09568	-0.599232	-2.37876	-0.388158	0.409535	-0.242854	-0.791834	-0.70247	-0.600382	0.958617	-0.0993124	-2.02116	0.089262	2.07476	1.25185	0.161879	0.0275875	-2.33195	-1.04965	-3.29489	-0.380598	4.39391	girl
GC006481	-1.04232	0.361106	-1.18448	-0.736234	0.501809	-0.807071	-0.131732	0.633997	0.519734	-0.0286829	0.727062	1.65454	-0.577339	0.0357252	-1.42884	0.415198	0.327147	0.216442	-1.13964	-0.567025	0.21457	-0.733171	-0.542363	-2.29633	-0.886823	40.338	4.0864	boy
GC006482	-1.2183	-0.589623	0.655811	0.649245	0.112008	-0.78821	0.613379	0.43676	0.286538	-0.0269612	-0.101661	0.604141	-0.832263	-1.00373	-0.440404	0.564105	0.407372	-0.546919	-1.37612	0.208294	-0.30725	0.184354	-0.664565	0.118275	-1.56342	-0.0452312	3.16512	girl
GC006484	-1.20867	1.5725	0.125099	1.32705	-1.57501	-1.49692	-0.296544	0.609139	-0.568658	-1.78022	0.476645	0.72196	0.532609	-0.20228	-0.341005	1.13057	1.03038	-0.678443	-1.40661	1.12783	-0.628293	-1.04629	-0.703308	-0.626793	-1.51978	0.49764	4.06018	girl
GC006485	-1.25358	0.375387	-0.513044	0.388602	-0.679148	0.752282	-0.673291	0.149105	-0.357757	-1.53337	0.774745	-0.878463	-0.0340189	0.897699	-0.980615	2.0948	0.74497	2.81653	-1.37238	-0.494668	0.00581665	-0.14182	-1.68232	-2.53409	-1.96709	34.6891	4.71552	boy
GC007300	-1.40421	0.0577151	-0.660624	0.550466	0.227585	-0.446691	-0.637342	1.86864	-0.423718	-0.478417	-1.13679	1.18225	-0.758178	-0.00271542	-0.440859	0.987723	0.00972847	-0.0941816	-1.11746	-0.727986	0.540572	1.52516	-0.99416	0.160769	-1.94291	0.234588	3.60829	girl
GC007301	-1.29251	-0.234577	-0.973672	1.2668	-0.403749	1.81351	-1.35528	-0.550928	-0.273262	-0.186477	1.66307	-0.246374	-0.123998	-0.82815	-0.29116	2.12826	-0.0333423	0.100194	0.0306248	0.436996	-0.344016	-1.61343	-0.171211	0.716766	-0.930528	0.838529	4.29925	girl
GC007302	-2.06865	0.130083	-1.46008	0.156746	0.887007	0.242229	-0.8534	0.666331	-0.485951	-0.399487	-0.293253	0.645504	-0.203252	0.497187	0.40776	-1.23557	0.825522	-0.0569123	0.388466	0.261305	-0.133429	-0.0152093	-2.39157	-1.08535	-3.10147	-0.0320003	2.88466	girl
GC007303	-1.77291	-0.738317	-1.33086	0.302473	-0.315096	-0.0181676	0.660945	0.535759	0.862494	-1.05926	0.00742496	0.644766	-0.755376	1.69224	1.18435	-1.32935	-0.480566	-0.628374	0.680298	0.74557	-0.6912	-0.638823	0.50396	-2.64344	0.60085	68.0164	3.59285	boy
GC007305	-0.906439	-0.339292	0.450469	0.462413	0.560634	-0.227418	-0.667648	-0.538357	-1.30513	0.230953	0.56296	0.199496	0.532185	0.208287	0.462495	-0.671387	-0.269618	-0.545492	0.900488	0.593719	-0.288698	0.471172	-0.737722	0.367359	-1.64593	0.150535	2.91082	girl
GC007306	-1.18044	0.37527	-1.09173	0.116268	0.718919	-0.481344	0.0879549	1.12462	-0.579148	0.703785	-0.658083	-0.255875	-0.223228	-0.0552329	0.78991	-0.114769	-0.790972	-0.0552113	0.327771	-0.959193	0.036953	1.37461	-1.10696	-0.397453	-2.04147	-0.0380343	3.09516	girl
GC007307	-0.980274	-0.00991683	-0.347932	0.0975412	0.856877	-0.315783	0.638369	0.471783	-1.40388	-0.934215	-1.23659	-0.376299	-0.230441	1.13573	1.45862	-0.26179	0.868921	-0.542565	-0.371959	0.0246755	0.199437	0.344955	0.636169	-1.6901	0.46388	51.2226	3.39173	boy
GC007308	-1.68652	0.326894	-1.89286	-0.263818	0.206784	0.226539	0.389384	0.577399	0.272834	-0.312525	0.671592	1.12125	0.206583	-0.839437	0.396513	-0.693591	-0.871924	-0.718783	0.0124391	0.294075	-0.014652	0.469077	0.702824	-4.5016	0.766569	77.8524	3.01683	boy
GC007309	-1.65555	0.822351	0.371249	-0.040013	-0.697	-0.289281	-0.173229	-0.0727178	0.585517	0.208913	-0.339231	0.413416	0.181858	-0.873368	-0.545289	0.0744855	-0.100636	0.214008	-0.701712	-0.102331	-0.0251092	0.840622	0.432245	0.553649	-0.186194	0.0757141	2.83539	girl
GC007310	-1.44315	-0.695074	-0.11312	-0.0345336	0.128122	0.653671	0.856804	-0.471884	0.164866	0.279754	-1.39242	0.50455	-0.446975	0.425301	-0.650742	-0.45903	-0.495211	0.350797	0.0887602	1.37294	-0.00290858	0.38874	0.247707	1.33207	-0.622977	0.195631	2.61423	girl
GC007311	-1.15047	0.928397	0.0122737	-0.978818	0.670453	0.372627	-0.346986	-0.9031	0.0815324	0.428699	0.156848	-0.00953989	-0.0595604	0.268815	-1.22762	0.37666	-0.763198	0.0419	0.368367	-0.528088	-0.288747	0.575742	-1.57876	-0.536083	-2.38261	-0.00239584	2.6275	girl
GC007312	-0.374148	0.897685	-0.447791	0.781365	-1.04203	0.564804	-0.328951	-1.44775	-0.447129	0.0700384	1.52677	0.704591	-0.121649	-0.28889	-0.593404	0.431556	-0.710133	-0.0799739	0.28643	0.751596	0.205589	-0.829591	0.449664	-3.17894	0.258231	60.9117	3.7	boy
GC007313	-1.85829	0.425923	-0.06937	0.351296	-0.458671	-0.601039	0.722607	0.461823	0.11309	1.15274	-0.704518	-0.986664	0.100288	-0.321253	0.176839	1.13354	-0.573749	0.274558	-0.0284075	-1.59386	0.171493	0.718931	0.346811	-1.56078	-0.107711	41.6448	3.44402	boy
GC007314	-1.05561	-0.168774	-0.882088	1.03025	-2.02486	1.1019	-0.321768	0.617195	0.512116	0.237486	0.353208	0.0266169	-0.336896	0.546459	-0.38933	0.743214	-0.120739	0.385445	-0.0761586	-0.192038	-0.14559	-0.799425	-0.696888	-2.32195	-0.922111	42.5197	3.27724	boy
GC007315	-1.46464	-0.55905	0.608395	-1.49202	0.369659	-0.388628	1.10337	-0.0482169	0.612512	0.25275	-0.905208	0.0801026	-0.0980075	0.689991	-0.106698	-1.09519	-0.00415505	0.00799319	0.836015	-0.927512	3.87602	-0.21978	-0.192344	-4.55626	-0.0993054	93.1159	5.2916	boy
GC007538	-0.815569	0.684031	0.328485	-0.990243	1.00476	0.0261036	-1.91153	-0.338069	-0.794245	-0.936744	-0.496262	1.0605	1.17235	-0.510269	0.864063	-0.147554	-0.559942	-0.341425	0.135455	-0.218057	4.74747	1.30914	-0.287785	0.677299	-1.2503	-0.179154	6.24257	girl
GC007540	-1.08127	-0.90796	-0.505511	0.310624	-0.602797	0.522209	0.467671	1.69361	0.215805	1.42196	-0.285087	-1.82057	-0.0911388	-0.132866	0.182625	0.558068	1.4593	-0.343525	-0.699716	-0.357737	0.565342	-2.00282	-0.612721	0.453871	-1.28547	-0.0391613	4.53206	girl
GC007541	-0.339529	-1.75469	-0.0532421	2.02281	-0.195684	1.32982	0.0400292	-2.11879	-0.671979	0.597361	-1.31205	-0.0571656	-0.438063	0.438597	0.387097	2.21824	1.44476	0.7792	-1.97744	1.70883	-0.520377	-1.58571	-4.77021	-2.04642	-4.61029	0.126132	6.82658	girl
GC007542	-0.548786	-1.96323	0.610201	-0.11591	-0.197196	0.377719	0.808064	-0.162766	-0.896595	1.07911	0.613153	0.374542	0.544952	-0.75484	0.398718	0.328236	0.355382	1.20178	-0.779278	-0.876144	0.377965	0.2744	-1.4591	-0.20869	-2.28321	-0.427769	3.41204	girl
GC007543	-1.31939	-0.324696	0.441901	0.10567	-0.685022	0.803235	0.0572123	0.629718	1.85455	0.437928	-1.29903	-0.671162	-0.448201	-1.78288	1.04998	0.854661	-0.937349	-0.434971	0.882911	0.240299	0.304366	-1.01813	-1.43432	-3.23335	-1.40825	48.5783	4.76682	boy
GC007544	-0.686174	0.159112	0.370177	-0.828674	-0.630777	-0.259942	0.751398	0.704187	0.568757	0.856045	-2.19307	-0.320362	1.96747	-0.773427	0.0325756	0.240994	-1.07667	-0.132784	0.655506	0.43532	0.505244	0.558285	-1.3421	-5.67389	-1.267	81.2171	4.19767	boy
GC007545	-0.635162	1.22396	-1.51398	-0.489174	0.0944168	-0.720079	2.43758	-0.206572	1.13611	-0.0517474	-3.12626	0.206855	-1.7069	1.63441	1.28038	-0.397452	-1.0568	-0.376468	-0.495732	-0.268731	1.41839e-05	0.575061	-0.150117	0.370786	-0.721326	-0.185139	5.67111	girl
GC007642	-0.326426	0.0293662	1.29681	-1.48599	-0.677842	-0.440655	0.856821	-0.603907	0.690752	-0.724727	-0.286934	-0.97953	-0.972463	1.25692	-0.418208	-0.343694	0.368034	6.81457	0.991101	-1.49656	0.0997737	-0.630117	-2.0828	-0.0743496	-2.87087	-0.573656	7.81542	girl
GC007651	-0.707609	1.54338	-0.0294263	0.237105	-2.05775	-1.15004	0.0011469	1.17108	0.0085909	-0.246758	-0.810909	1.14496	0.370783	0.277164	-0.83035	0.0741485	1.04131	0.0770074	-0.883711	-0.765182	-0.335344	0.112335	-0.437181	-3.8432	-0.34632	55.8935	3.81941	boy
GC007652	-0.276762	-0.181924	1.47366	-0.770012	-0.0898264	0.0937293	0.0948279	-1.40068	-0.35737	1.3798	0.023915	-0.191892	-0.309673	1.24815	-0.458162	0.0852969	0.120701	-0.301634	0.684715	-1.1191	-0.857562	-0.645132	-1.39962	-1.72291	-1.51965	36.7729	4.15104	boy
GC007653	-0.43077	-0.315206	0.999842	-0.111106	0.49933	-0.371472	-0.633016	1.49992	-0.763458	-0.685462	-1.80016	0.116808	0.614632	-0.54394	1.43498	0.424827	0.950852	-1.02365	-0.607804	-0.730845	-0.0243542	1.09781	-2.13218	-2.90984	-2.36169	33.7823	4.02199	boy
GC007654	2.68682	2.12186	2.27256	-0.220916	-0.772314	-0.485063	-1.94959	-0.651782	-0.830284	-1.19349	-2.03909	0.593247	0.245833	1.67934	-1.28818	0.0148115	2.3519	-0.269026	1.3378	-0.103617	-0.785433	-1.57868	-3.24852	-1.57678	-3.99102	-0.362921	7.82713	girl
GC007655	0.014493	-0.0791648	0.792739	0.447754	-1.16324	-0.0538071	0.031049	1.73918	-1.37758	0.225666	-0.517364	0.461619	0.390924	-1.9297	1.55122	-1.37407	1.02283	-0.392441	0.472391	0.110994	0.801528	0.0222264	-2.11803	-5.27727	-2.27108	54.6353	4.44288	boy
GC007656	-0.759588	0.11812	-1.54363	0.456051	0.00602628	-0.163124	-0.764654	-0.521432	-0.65036	0.942441	-0.522044	1.10425	1.4548	0.594005	0.22559	0.405324	0.28474	-0.414181	-0.613265	-0.311186	0.721622	0.0573144	-1.88241	-0.779918	-2.49007	-0.308323	3.62278	girl
GC007710	-0.226366	1.89003	0.221277	0.727883	1.01201	-1.19416	-0.146754	-0.544207	0.169306	0.155089	-1.48633	-1.21823	-0.99112	-0.503717	1.72725	0.0779059	-1.44838	-0.405902	1.22059	-0.719662	0.155107	1.44682	-1.94087	-1.23496	-2.869	-0.627557	4.00535	girl
GC007711	0.542475	-2.47921	-1.29121	1.24184	-0.346819	0.0494038	1.14937	-0.102037	0.945442	2.57161	-0.0238534	-0.19232	0.561011	-0.314916	2.17889	-1.27221	0.703725	-0.671882	-0.551008	-1.10696	-0.108167	-0.519125	1.52359	-1.59673	1.37428	52.8653	5.91515	boy
GC007712	-0.147574	0.0819453	0.288811	0.456901	0.418852	-0.221736	-0.326644	-0.0600852	-0.420031	0.118876	-1.00077	0.209943	-0.0943375	0.0558161	-0.834856	0.484866	0.890918	-0.0682309	-0.746237	0.315175	0.214564	0.0324708	-1.01789	-4.49354	-1.05901	74.3058	2.6932	boy
GC007713	4.13814	-1.9609	-1.3022	-1.28583	2.99012	2.88851	0.871265	-1.61188	2.32311	-1.50629	-2.30714	-0.281067	0.449091	0.328915	-1.2944	0.845584	0.538754	-0.710461	-1.42325	0.989324	0.454058	0.920334	-0.0503398	-3.17777	-0.359957	46.9952	7.1889	boy
GC007714	0.657233	2.23019	-2.8072	0.27623	0.112698	1.39461	-0.0280036	0.65669	-0.0656817	-0.72966	-1.7285	0.0948335	-0.654714	-0.943472	0.588058	2.12131	0.276274	-0.582928	-0.896109	-0.972085	0.418148	-0.340715	0.67973	-5.24751	0.863615	83.4296	6.01972	boy
GC007717	-1.22372	-0.513242	0.707885	-1.27694	-0.150533	1.66302	-0.621621	0.461417	0.21781	-0.943211	-0.671391	2.00241	-0.712692	-0.282568	-0.595861	1.77875	-1.82588	-0.839741	0.415106	-0.676406	0.022124	1.02407	-0.501445	-1.7677	-0.68539	48.9504	5.04843	boy
GC007723	-1.7492	-0.00361634	-0.382572	0.93486	0.794547	-0.412187	-0.69292	-0.649593	0.11676	-0.00796604	-0.00420737	0.0749619	0.212937	-0.63672	1.41103	-0.368306	0.156449	-0.324819	1.65119	0.168548	-0.691971	-1.17143	-1.90456	-1.52425	-2.65633	16.7558	5.22301	boy
GC007724	-1.80052	-0.126812	1.8212	0.521844	-1.05497	0.135118	0.0531697	1.03085	-0.387577	0.323398	-0.576551	-2.17203	-0.53553	-0.556106	0.811162	0.486824	0.558449	0.226856	0.499568	-0.451582	1.74596	-0.47413	-1.10464	0.359688	-1.79808	-0.357402	4.01091	girl
GC007785	-0.395072	-1.14869	-2.39363	-0.932206	1.16492	0.0501905	-0.146074	0.754058	0.500396	-0.39015	1.29839	2.46371	1.09212	-0.18481	-0.901814	-1.22101	1.89882	-0.0700358	-2.31828	-0.959858	-0.490315	0.683274	2.06447	1.12479	1.30383	1.46139	5.21884	girl
GC007786	-0.512146	0.356286	-0.0804318	1.23718	-0.743301	0.705205	-0.70604	-0.832251	-0.232497	-0.448005	-0.10378	0.97328	0.293311	-1.62746	1.22383	0.895551	-1.00578	-0.395761	0.846324	0.549331	0.00947773	0.00143122	1.39212	-4.9594	1.76341	104.877	3.43868	boy
GC007787	-0.504052	0.321083	1.04592	-0.582617	0.856754	0.0633558	-0.11874	-0.579883	-0.222483	0.0772085	-0.770133	-0.01068	-0.118609	-0.399576	0.565076	-0.260486	-0.680607	-1.0222	1.15025	-0.186794	-0.281445	0.630325	0.884677	-3.47542	0.949762	82.6004	2.59567	boy
GC007788	0.615679	2.70496	-0.902175	0.841582	1.00574	-1.27686	-2.40121	-2.67343	-0.615382	0.580789	-0.735606	1.05793	0.562153	1.1411	0.184456	0.44538	-0.885937	-0.64554	1.26412	0.768948	-0.580932	-0.724655	1.41234	2.15342	0.567105	0.352366	5.46845	girl
GC007789	-0.591658	-0.694429	-1.80263	0.424102	-0.50271	-0.414729	0.546205	-0.0598403	0.751761	-0.717799	0.941882	1.46896	-0.462379	1.78975	0.0278498	-0.483448	0.692112	-0.276994	-0.726746	0.494845	-0.974182	-1.89552	-0.251252	0.591816	-0.872496	0.350454	4.09668	girl
GC007790	-0.399585	-1.06933	0.0211272	0.838027	-1.76919	2.79491	-0.341281	-0.346947	0.669363	-1.51374	0.256336	-0.346351	0.205351	0.374173	-0.509595	3.772	-0.12159	-0.814948	-1.95126	-0.0691534	-0.0655563	-0.488904	-0.24722	-0.357237	-0.596712	20.9282	5.7316	boy
GC007791	-0.330109	-0.333726	-2.38305	-0.70784	1.36978	0.293737	-1.21681	1.24312	0.492229	-0.409373	0.178279	-0.649257	0.976291	1.44316	1.50685	-1.61828	0.641827	-0.175639	0.59102	0.321061	-0.726674	-1.01757	-0.734889	-3.50308	-0.612864	59.6791	4.51865	boy
GC007792	-0.17038	0.0349344	-1.00439	-0.497426	0.584477	1.24223	1.28716	-0.195621	0.31667	0.103147	-0.204972	0.453628	-0.753325	-2.08124	0.574011	-1.38681	0.084959	0.547999	-0.157088	0.130489	-0.295576	0.792805	0.413756	-0.592894	-0.410592	0.0375858	4.13801	girl
GC007793	-0.64665	0.746037	0.296307	1.24022	-0.603805	0.790492	-0.903722	0.255692	0.0744744	1.09017	-0.414477	-0.700049	-0.72288	-1.6096	-1.29109	0.65713	0.556453	-0.336382	1.13652	0.772888	0.441289	-1.63682	-0.130514	-4.09071	-0.284853	74.4454	4.03112	boy
GC007794	-0.430068	-0.484199	0.910238	-0.133313	0.0317358	-0.250057	-1.49995	1.90804	-0.0111759	0.294746	-2.06771	1.07928	-0.327617	-0.0370055	-0.714664	-0.403843	0.617768	-0.0223665	-0.516562	0.870454	-0.534928	0.835988	-1.92775	-0.148735	-2.28016	-0.0132455	5.01473	girl
GC007795	0.29492	-0.128122	0.702547	-0.749316	-0.788484	0.716182	1.25415	-0.275306	-0.115964	-0.61729	-0.712822	0.719658	-0.874831	-0.0377575	1.77857	-0.673159	-0.420083	-0.303753	-0.354927	-0.221762	-1.08111	0.639783	0.457223	0.681629	0.0267025	-0.45892	4.78168	girl
GC007796	-0.42962	0.213475	0.162796	-0.0963047	0.186812	0.884979	-0.354683	-0.426116	-0.93691	0.182126	-0.812369	0.613062	-0.396588	0.537517	-1.11667	-0.133747	-0.0315153	-0.455333	-0.0865418	1.08825	0.250534	0.471526	-0.283539	-2.8749	-0.35928	58.5812	2.97802	boy
GC007797	-0.799104	0.877573	0.172837	0.370112	0.162117	-1.038	-0.431264	-1.06496	1.32736	-1.11459	-0.937987	0.103103	0.45238	0.831616	-0.782788	0.53907	0.740436	0.337545	-1.17443	0.402351	-0.874747	0.241833	-0.968428	-0.236016	-1.52347	0.978962	3.83883	girl
GC007799	-0.0936152	1.8351	0.762851	-0.220727	-0.287405	-0.876449	0.10521	-1.14491	-0.900885	-1.19983	-0.617771	0.640759	1.26206	-0.797711	0.555988	1.39156	-0.128703	-0.39793	-0.324672	0.0782951	-0.0757784	0.10723	-0.803385	-0.787264	-1.56849	0.3485	3.73352	girl
GC007800	-0.521431	0.360535	0.765876	0.878811	-0.843181	-1.58957	-0.291388	1.4904	-1.3158	-0.334542	-0.266891	-0.574832	0.216319	0.801614	1.23948	-0.490373	1.34609	-0.311378	-0.596465	-0.40393	-0.281134	0.227285	-0.968601	-6.37012	-0.263338	101.995	3.44724	boy
GC007801	-0.329367	0.806996	-0.30264	-2.08425	1.45844	0.838535	-1.02661	-0.15559	-0.368495	-0.758202	0.798965	-0.163227	1.6193	-0.73072	0.060375	0.578685	0.0124712	0.249443	0.583857	-1.60115	-0.438578	0.575633	-0.424861	-0.319813	-1.24254	0.331515	3.5779	girl
GC007802	-0.205131	0.965507	1.2316	-0.979558	-0.761741	-0.00495205	-0.111417	1.31823	0.746731	-0.710141	-1.45376	-0.519413	0.082997	-0.139996	0.15165	-0.854317	-0.266414	-0.898545	1.18759	0.583464	-0.254897	-0.0480145	0.0674124	-4.94908	0.40256	88.123	3.1626	boy
GC007803	-0.83633	-0.576551	0.16125	0.816135	-0.708374	-0.25739	-0.124376	-0.0602625	0.127234	0.933675	-0.654339	0.482842	-0.37878	1.25048	-0.529213	-0.192169	-0.430465	-0.859307	-0.0869461	0.755817	-0.156059	0.1396	-0.0420381	1.34632	-0.679999	0.257464	2.54971	girl
GC007807	-0.861636	-0.58211	1.22166	0.270558	-0.127384	-0.136588	1.54211	0.561528	-1.49358	0.994571	-0.46016	-0.982161	-0.105282	-1.11384	-0.0254994	0.694158	0.66466	-0.379675	-1.05426	-0.44584	0.27055	0.801062	0.827768	-2.40507	0.590143	55.8243	3.26271	boy
GC007808	0.983991	1.50611	1.78609	-1.5145	1.02956	-1.13707	1.24667	0.249845	-0.282314	0.312762	-1.50012	-1.48745	-1.12187	-0.0281424	0.127611	-0.481247	-0.257601	-1.2703	1.12861	0.0441046	-0.160712	-0.430481	-1.33966	-5.67013	-1.11128	80.562	4.75447	boy
GC007809	-0.60245	0.598461	1.49683	-0.178346	0.856242	-0.153261	1.57762	-0.547532	-0.0706512	-1.01739	-1.43482	-1.58583	-0.483773	-1.28887	1.70999	-1.69547	0.914319	-0.5893	-0.308163	0.728291	0.0240509	1.22522	-0.920195	-3.35775	-1.25609	34.6648	5.13132	boy
GC007810	-0.653301	0.110692	-0.220023	-0.4145	0.123219	0.578296	-0.953151	-0.177951	0.886155	-0.0549576	0.282512	0.414751	-0.0170819	-0.176185	-0.476194	0.116078	0.489005	0.0736704	-1.05196	-0.824805	-0.0779461	0.594944	-2.10658	-1.25315	-2.51443	-0.0782655	3.39579	girl
GC007811	-0.804721	0.690429	-0.130791	-0.114508	0.406417	0.433177	-0.843663	-0.167877	0.812379	-0.0695243	-1.07843	-0.907888	0.755684	-0.66298	0.151255	0.0430714	0.0514885	0.628684	-0.308669	-0.105864	0.383652	1.21042	-0.281054	-4.39371	-0.0603998	71.8737	3.20029	boy
GC007812	-0.988545	0.187634	-1.22128	0.687768	0.703132	-0.096393	-0.813045	-1.27719	1.17663	1.41454	0.142954	-1.64064	-0.324234	1.72587	0.910299	-0.567718	-0.386909	-0.170663	0.421469	-0.503998	-0.33068	-0.319342	0.494695	-1.42114	0.63235	50.7291	4.56002	boy
GC007813	-0.7262	0.63983	1.13495	-0.189639	0.409477	-0.357666	-0.240204	0.660267	-0.224037	0.330597	-1.18716	0.703136	-0.236239	-2.29504	-0.0151919	-0.493509	-0.33193	-0.136692	0.464398	-0.497715	0.444838	1.90177	0.871777	-5.88392	1.12133	108.208	3.3196	boy
GC007814	-0.0418352	0.750838	0.637159	-0.555648	-0.749724	0.15962	-0.602784	-1.0138	-1.75094	0.517079	1.33723	0.300011	1.27636	-1.06759	0.2926	0.635538	-0.801586	0.281419	0.417219	-0.145952	4.90619	-0.460068	1.17717	1.29098	0.16508	0.000258809	5.94821	girl
GC007815	-0.297434	-2.27934	-0.32272	0.111488	0.577483	0.13865	-0.613374	0.279181	1.89835	-0.259896	-1.30686	-0.262122	-0.0673053	2.39041	-0.333244	-0.197484	1.34828	0.349273	-1.29841	0.313631	1.51087	-0.641669	-1.43069	-1.65266	-1.29891	43.7212	4.93253	boy
GC007816	0.0440967	-1.48759	-0.352366	-0.859172	-0.136603	1.28154	0.340031	-0.649155	0.208945	0.576256	1.19126	-0.254019	-0.205202	1.87754	0.229416	0.161316	-1.5972	0.226813	0.528888	-0.524704	-0.277086	-0.0589352	-0.689411	-2.33703	-0.687064	54.2781	3.68481	boy
GC007817	2.85765	1.27779	2.4198	1.3731	-2.10943	-2.14563	0.102705	0.429263	-1.03222	0.329809	-0.779345	1.04604	-0.942146	-0.0273964	0.110343	-0.962784	-1.23063	-1.06771	0.731097	1.36104	-0.541038	0.905756	0.721323	0.324741	-0.239844	3.51059	4.95808	girl
GC007818	-0.0218238	-0.166291	2.15658	0.549509	0.529708	2.99365	-1.03845	-0.0745373	-0.879738	0.0323386	-1.40224	-2.95346	-1.47202	-0.894376	-0.635812	1.08572	0.210514	0.238468	0.659083	0.862488	0.27586	0.793331	-3.04232	-1.11175	-4.01188	-0.598107	5.71277	girl
GC007819	-0.687661	-1.46602	1.18092	0.388066	-0.782876	0.473726	-0.14272	0.640517	1.94854	-0.382811	-0.469331	-1.58025	-0.438841	0.497754	1.13655	0.876272	0.203721	-0.353968	0.107826	-0.522514	-0.642978	-1.10532	0.463831	-1.70696	0.669705	62.06	4.59358	boy
GC007822	-1.01998	0.5257	-0.736844	-0.152066	0.228526	-1.77524	0.980212	0.198218	-0.195506	-0.778327	-0.373264	0.502297	0.930609	0.449135	0.571974	1.70541	-0.685378	0.223326	-1.21288	-0.914464	-0.230694	0.729287	2.07231	2.10569	1.10259	0.33524	4.09476	girl
GC007825	-1.13417	0.846567	0.71375	-0.786639	1.00845	1.04611	-1.17861	-1.67259	0.0391835	1.1407	-0.661352	-0.535288	-0.0211384	-0.293258	-0.150424	0.10903	-0.468908	0.00795228	1.42207	-0.822236	-0.512806	0.308313	0.600178	-1.40728	0.481946	51.598	3.97875	boy
GC007828	0.828203	-0.363906	-0.783554	1.91012	0.480892	0.17167	-0.459237	-0.591991	-1.02567	1.71271	1.63995	-1.15734	-0.636814	-0.97014	1.3126	-1.1159	1.04645	-0.794262	0.685404	0.428959	-0.0166205	-1.62076	0.590058	0.43968	-0.285049	0.772297	4.17694	girl
GC007829	0.403311	2.20216	-0.844208	0.202171	1.1009	-0.399947	-0.531759	-1.33919	0.525098	0.389701	-0.614249	0.0628345	-0.167014	-1.08235	-1.0971	0.240235	-0.841338	-0.588343	0.560819	1.20431	0.362354	-0.103132	0.0575983	-4.55838	-0.0402842	68.6305	4.00157	boy
GC007830	0.858313	-1.18219	-0.00695872	-0.275167	0.463979	0.0680399	0.576806	0.511601	-0.570167	-1.63309	1.45154	-1.29489	0.27779	0.288258	2.40731	-1.02858	0.849957	1.89851	-0.246619	-0.436235	-0.984546	0.201339	1.3367	0.043718	0.858364	17.8187	4.38893	boy
GC007831	1.97591	0.312822	0.403508	-0.186418	-1.32591	-1.06799	0.535985	0.928822	1.36409	1.1982	0.0661121	1.17764	-2.15367	0.0860243	-0.844569	-1.42532	-0.469572	1.00446	-0.279787	-1.2937	-0.413772	0.765957	-0.934481	-3.84125	-0.917329	49.1083	5.12497	boy
GC007832	1.02499	0.39951	0.00040933	-0.318823	-0.445105	0.0910268	1.07534	1.01162	-0.703682	0.0560587	-0.491517	-1.15755	-0.734801	0.858194	1.33382	-0.392541	-0.809985	-0.873615	0.0318633	-0.549509	0.240277	0.975565	-0.476276	-0.335352	-1.18116	0.209204	3.28388	girl
GC007833	0.739486	0.103711	-1.40633	1.46344	0.417241	0.210288	-1.5327	-0.511038	0.511136	0.175723	0.601841	1.13988	-0.43655	-0.0375263	-0.306143	0.901877	-1.69536	-0.747819	0.0626981	0.32849	-0.95616	1.10485	-1.05487	-5.70336	-0.806623	86.328	3.87396	boy
GC007835	1.12803	-0.915429	0.956769	-2.33152	1.18709	-0.0944648	1.19458	0.986431	-1.27167	0.163545	0.824808	0.493737	-0.478253	-0.871046	-1.54499	1.04758	0.406387	-0.0211655	-2.31185	-2.22045	6.42826	1.445	-0.204477	-0.0676855	-1.23758	0.480964	8.26617	girl
GC007836	1.6619	-1.21266	-0.561577	2.78062	-0.999981	-0.496004	0.310931	-0.381255	0.214663	-0.844285	-1.08355	0.410064	-0.000105214	0.74133	1.1838	0.642786	-0.0799299	0.457043	-1.9887	1.29541	-0.139623	1.56096	2.35557	-0.767437	2.29685	47.5667	5.01214	boy
GC007837	2.03506	0.55217	1.45428	-1.23684	-0.252928	-0.36932	-1.65129	1.97588	-1.85125	-0.248399	-0.983811	-1.80392	1.42883	3.05303	1.61482	0.563946	-1.21855	-1.05218	1.07444	-1.80321	-0.988523	2.09186	1.08537	-0.0247082	0.835868	40.098	6.06966	boy
GC007838	0.830832	-1.99029	-1.05607	0.493003	-1.14792	2.37498	0.0117851	0.117169	0.900172	-0.386729	1.0512	0.89192	-0.463366	-1.29697	0.962142	-0.565332	-0.665768	0.758773	0.241187	0.670142	3.68152	-0.569241	-1.03282	-0.780742	-1.79832	0.830794	5.41357	girl
GC007839	1.04176	1.37467	-0.775343	0.0120448	1.04599	0.176252	-0.827944	-0.63199	0.966544	0.373205	-0.94437	-0.526132	-1.19622	0.849986	-2.48727	1.40381	-0.0200268	0.265248	-0.0316826	0.180915	0.099948	-0.848998	-1.36924	-0.342507	-2.33156	0.773861	4.30286	girl
GC007840	0.724878	0.903651	1.77861	1.00612	-2.12866	-0.217389	-1.35651	-1.46864	0.25853	0.516204	0.926714	-1.21304	0.263326	-0.421048	-0.169365	-0.154324	-0.408235	4.07828	1.08583	0.548111	-0.427073	-0.323743	-0.399551	0.188539	-0.900181	0.573235	5.9016	girl
GC007841	1.08336	-1.39873	1.15184	-0.493929	-0.527204	0.89945	0.287827	0.0397324	0.533032	-1.20499	0.901307	-1.36697	0.751141	1.07754	0.205329	-1.36549	-0.518262	0.155452	0.354025	2.02209	-0.212469	0.0668696	-0.817418	-0.15671	-1.64782	0.111271	3.9897	girl
GC007842	-0.30691	0.0182268	0.312855	-0.398876	1.28913	0.638341	-1.9452	0.617332	1.10597	0.295432	-1.15294	-0.696561	-1.18516	0.778198	-0.844178	0.145216	0.00487762	0.848845	0.759556	-1.23331	-1.08224	0.973427	-0.415305	1.36144	-1.19827	0.46763	4.55952	girl
GC007843	-0.598952	1.15965	-0.0563569	-0.193165	0.225608	-0.679043	-0.753093	0.681105	1.09529	-1.23826	-1.31791	-0.344974	-0.51822	0.936122	-0.473979	0.212312	0.388567	0.350256	-0.639141	0.258163	-0.223963	0.313885	-0.265175	0.475543	-0.811956	0.708594	3.18113	girl
GC007844	-0.139814	-1.1687	0.991223	0.0309122	-0.381545	-1.32561	0.946596	0.369987	-0.330708	0.252562	1.99444	-1.37916	0.182702	1.44082	1.04614	-0.488143	0.673286	-0.720883	0.489403	-0.944788	-1.02919	-1.66665	-0.026404	1.04231	-0.884676	0.352312	4.12098	girl
GC007845	-0.892183	0.577113	0.501785	0.764091	0.193292	-1.93425	-0.301686	0.197827	-2.78387	-0.00477401	1.29326	0.483224	0.819672	-0.433475	0.619003	-0.163552	2.70001	-0.150141	-0.977092	-0.581077	-0.548464	-0.990717	0.149615	-1.8715	-0.145871	36.6807	4.27532	boy
GC007846	-0.847064	1.15122	0.101284	0.308332	1.20656	0.202481	-1.45274	-0.936121	-1.91884	-0.382299	0.253561	-0.368878	0.278679	-0.0133878	-0.0557272	1.93589	0.900096	-0.0960366	-0.681526	-1.00977	-0.400644	0.425632	0.892471	1.55974	0.146442	0.732438	3.59557	girl
GC007847	-0.783751	0.44675	0.745104	-0.530176	0.642538	0.386944	0.157468	-1.07183	-0.744517	0.834469	0.960652	-0.99542	0.0271788	-0.312294	-0.79731	1.53987	-0.335553	-0.427457	0.572558	-1.26542	-0.692436	-0.309251	-1.23756	-0.240226	-2.15501	0.4563	3.35017	girl
GC007850	-0.267197	-1.22495	1.61012	-0.841497	-0.322765	0.641475	0.505012	-1.21819	1.02126	0.342854	0.34789	-0.264137	0.440457	-0.181307	-0.0785081	-0.279523	-0.58479	-0.275166	0.348309	1.12568	-0.885377	-0.723884	0.648923	-0.594648	0.599407	34.9035	4.44943	boy
GC007851	-0.745998	0.757865	1.42784	-0.039034	-0.323673	-0.488467	0.460632	-0.387834	-2.70077	-1.17602	1.49589	-0.111409	-0.231696	0.449987	-0.0561973	0.810425	0.646844	0.0842209	-0.681874	-0.133636	-1.06675	0.138765	-0.247092	0.304517	-1.0476	0.25364	3.87708	girl
GC007852	-0.0899883	0.627292	0.0155371	-2.03363	-0.129	-1.04262	-0.0193995	1.05914	0.729003	0.746301	-0.934993	0.427232	0.284448	2.24858	-1.78905	0.584691	0.447989	0.14518	-0.576299	-2.29533	-0.534279	-0.106502	-3.39786	-1.51226	-3.90064	0.686332	4.40267	girl
GC007854	0.00169522	1.0488	-0.434322	-0.159933	0.756738	0.718582	-0.792549	0.0827113	0.178069	-1.78192	-0.438168	-1.66301	-0.670347	1.7122	0.320565	1.58482	-0.633559	-0.0287287	0.325716	-0.669076	-0.277476	0.45915	-2.44761	-1.00652	-3.17842	0.384374	4.0719	girl
GC007855	-0.0229395	-1.30733	1.16029	-0.607723	0.387932	-1.08746	1.50443	0.236578	-0.494458	2.31704	-0.991175	0.812413	-0.282945	0.247331	-1.33688	-1.58337	-0.510314	-0.0415559	0.769988	0.313987	-0.420551	0.853162	-0.0961974	0.920735	-1.1375	0.529003	4.36665	girl
GC007856	-1.27535	-0.470671	-0.725807	1.01286	-0.309993	0.293515	0.91378	-0.241049	-1.0283	-0.358216	0.180971	0.049002	-0.373533	0.369726	0.364112	0.6603	0.165961	0.410863	-1.29003	0.259318	-0.194123	0.739789	-0.227613	-2.89994	-0.20694	52.061	2.49009	boy
GC007857	-0.651638	0.142648	-0.0056338	0.11995	0.932749	-0.670773	-0.418954	0.04984	-0.666787	0.431484	0.358665	-1.21394	0.743905	0.0554078	-0.215508	-1.18581	1.70945	0.384243	0.298587	0.60893	0.201381	-0.957229	2.20404	-4.14902	2.55124	104.722	3.31029	boy
GC007858	-0.0960428	-1.2382	0.445689	0.383864	-0.381495	0.128138	0.289329	-0.141468	0.43196	1.36448	-0.517383	-0.713935	-0.165091	0.331416	1.3476	-2.29251	-0.406045	1.03604	1.21541	0.119741	0.0490201	0.81192	-1.02099	-1.20822	-1.36965	19.7297	3.83475	boy
GC007859	-0.186679	-0.990943	0.306948	1.31709	0.315092	-0.277958	-0.802097	-0.493466	-1.20482	-0.35809	0.631007	1.08027	-0.376594	0.907508	-0.412254	0.882649	0.411006	-0.385128	-1.33513	0.507024	-1.02706	0.584526	0.335275	-2.5075	0.396253	67.9934	3.1417	boy
GC007860	0.209309	0.959947	1.93355	-0.0216383	-1.41035	0.323487	-0.104083	1.05612	-1.09141	0.10094	-1.4576	-1.22638	0.273809	0.198635	-1.03846	1.94797	0.432202	-0.853647	-0.808259	-0.480049	-0.413842	0.659729	0.179519	-3.63314	0.289335	73.5249	4.11403	boy
GC007861	-0.372381	-0.583065	0.588296	0.775605	0.0157577	-0.788187	0.331018	-0.374396	0.00827273	0.56689	-1.02011	1.51704	-0.388744	-0.589453	-0.214754	-0.330486	0.484345	-0.405785	-0.818676	0.427925	-0.540913	0.548473	-0.984333	-0.136091	-1.71655	0.279085	3.26492	girl
GC007862	-0.324894	1.36254	-0.218491	-0.518331	-0.217449	-0.627522	0.0946818	-1.24304	1.52033	-0.405373	-1.19541	-0.0502668	0.14333	-1.18746	0.367879	-1.07304	0.247864	5.10143	1.17149	0.199934	0.258096	-0.65735	-0.161789	-0.172554	-0.82451	0.839372	6.20142	girl
GC007863	-1.20503	-1.01728	0.261843	-0.0556984	-0.466495	1.2843	0.486824	0.119015	-1.13836	0.126175	-0.148816	-0.0487651	0.360274	0.630499	-1.86019	1.45638	0.943547	0.326645	-1.72691	0.221233	0.0064366	0.376395	-1.78375	-0.455613	-2.46111	1.02046	3.56079	girl
GC007864	-0.428268	-0.270616	-0.96713	2.63879	-0.944892	0.419186	-0.538412	-0.218864	0.280017	1.31352	-0.544478	-0.950816	-0.64928	-0.397953	1.52175	0.872303	0.602656	-0.306272	-0.135678	-0.425993	-0.138367	-0.931894	0.101386	-4.65743	0.639875	90.1377	3.97442	boy
GC007865	-0.917264	0.608967	-0.434698	0.800077	-0.439625	-0.0843459	0.833954	-0.434641	0.129512	1.22568	0.0010035	-1.38672	-0.229666	-0.605152	0.360048	0.36764	-0.975605	-0.164718	0.896843	0.407543	0.201593	-0.719895	0.159956	-1.20175	-0.443206	26.0369	3.1535	boy
GC007866	-0.486485	-1.34216	-0.129531	1.96792	-2.31568	0.0243776	0.609486	0.863553	0.0875507	0.524896	-0.688383	-0.887606	0.128062	1.10111	0.475212	-1.15735	1.51458	0.949279	-0.406151	1.68903	0.124051	-1.32118	-1.1373	-0.183835	-1.56309	1.2268	4.22536	girl
GC007867	-0.0323453	-0.36831	1.96235	0.0118033	-2.15822	1.09672	-0.885695	-0.338314	1.88535	1.10391	-2.93496	0.0177798	0.976781	0.199821	-0.263337	0.440416	-2.94883	-0.141586	1.42264	0.727689	0.656101	2.13271	-2.11408	-1.69507	-2.38998	24.6815	5.49451	boy
GC007868	-0.158449	0.47786	0.667762	0.281583	-0.405566	-0.455254	-0.918545	0.769897	0.0127221	1.43817	-1.29114	-0.244633	-0.354929	-0.0287533	-0.507537	0.85297	-0.179085	-0.0481369	0.376282	-0.67189	-0.143075	-0.058503	0.786785	-2.10752	0.817074	66.1155	3.31239	boy
GC007869	0.739135	0.125665	-1.61935	0.614257	0.776583	-0.550495	0.366526	-0.891686	0.0772465	0.890348	1.6977	-0.768687	-0.579976	0.317423	1.43046	-0.535761	0.810195	0.270905	-0.0609231	-1.61114	-0.847558	-1.21969	-1.16366	-5.90876	-0.861642	80.7058	3.75271	boy
GC007894	3.16269	-0.622982	-0.97591	0.854302	1.28061	-1.40384	-0.677512	1.50246	0.659918	0.403081	1.32143	0.91449	-1.21133	-2.2579	1.31086	-2.84733	1.63482	0.978319	0.77263	-0.67203	-0.146527	-0.926625	0.0854392	-0.895367	-1.11612	0.15326	5.27157	girl
GC007895	1.55352	-1.90787	1.02253	0.0296779	-0.643285	0.988631	1.30206	-0.372281	-2.22155	0.550425	2.15517	-0.686467	-0.148416	1.24166	-1.10844	1.13268	0.887134	-0.100189	-1.62137	-0.13073	-0.487818	-0.567119	0.785611	-1.85631	0.601498	53.9654	4.49863	boy
GC007896	0.176659	-2.31337	0.346945	1.11438	-1.22744	0.903082	1.46754	-1.59148	0.620343	0.469581	0.268423	0.261252	0.55418	-0.279964	0.584283	0.791326	0.0619113	0.18574	-1.29688	0.440062	0.189296	-0.356242	2.34656	2.50503	1.57883	1.20823	3.96987	girl
GC007897	1.61593	0.443726	0.697158	0.258689	-0.510834	-1.05177	0.416994	-0.678506	-1.03888	0.674671	1.41299	1.19135	-1.17019	0.240738	-0.583001	0.226979	-0.493647	0.474328	0.0493495	-1.2009	-1.50338	0.313464	-0.461654	-7.77307	0.253432	125.214	3.51432	boy
GC007898	0.854477	-0.0475509	-1.17838	-1.49147	2.50176	-0.43972	0.648617	0.403636	0.93609	-2.13245	0.608096	1.37414	0.0271945	-2.18582	1.44812	-1.14842	0.321266	0.0304907	-0.186701	-0.547252	-0.394017	0.499978	1.99394	-4.64844	1.92057	84.84	4.95818	boy
GC007899	1.18677	0.210759	0.654481	-0.318007	0.419496	-0.703591	-0.569631	1.82541	0.116308	1.61833	-0.0792983	-1.38883	0.601136	-1.44674	-0.0268442	-1.10071	0.0427681	-0.82669	1.39057	-0.116209	-0.192098	-0.243934	-0.232902	-7.67676	0.155293	120.982	3.78919	boy
GC007900	1.48655	0.536084	-1.30269	0.494429	0.399436	0.474883	0.180882	-0.735117	-0.240811	-0.12198	0.636978	0.252342	-1.36616	0.588593	1.33468	-0.912118	-1.55108	-1.02714	0.492206	0.601019	-0.352075	0.52985	-0.548893	-0.552835	-1.29897	-0.169171	3.46602	girl
GC007901	2.40597	-1.59837	1.0039	0.0760882	-1.08626	-0.0974015	-0.644999	2.6037	0.106199	1.29942	-1.21765	2.20903	-0.71839	-0.336963	-1.70546	-1.10591	0.0276028	-0.150664	0.147358	0.00787	0.537264	0.992635	-0.898349	0.0466676	-2.0018	0.327603	5.03822	girl
GC007902	1.28113	-1.53838	0.31526	-1.911	2.66274	0.0628129	0.925859	-0.634845	-0.673289	2.19405	-0.325164	0.509139	1.14823	-1.68861	-0.488892	-1.29769	0.541681	0.615578	-0.442814	-1.24983	0.259934	1.80053	-0.406462	-0.436508	-1.45526	0.215932	4.91435	girl
GC007903	0.768132	0.365688	-1.28742	0.09343	0.965432	1.71798	-1.907	0.373861	-0.0910013	2.58147	0.448799	-1.87639	-0.218508	-0.569434	0.251053	0.791274	-1.14223	-0.939385	2.10785	-0.934033	-0.373871	-0.900593	0.735982	-6.21386	1.44086	125.33	4.82868	boy
GC007904	0.526303	-0.0880575	0.63411	-0.501084	-0.430446	-0.372836	-1.81071	0.575354	1.9429	-0.688709	0.910732	-0.367324	-0.138286	1.90053	-2.3967	-0.832154	1.98826	0.792611	-0.705873	0.577964	-0.791942	-1.81846	1.62747	-0.387277	1.60723	47.5959	4.96483	boy
GC007905	0.239388	-1.87999	1.21018	1.2933	-0.10009	-0.301921	0.809584	-1.48955	0.788756	1.08572	0.509954	-0.939365	0.10093	-0.0190268	0.999545	-0.993681	-1.26062	-1.24068	0.582737	2.01587	-0.151333	-0.180399	-4.93893	-3.09233	-5.57026	-0.406586	4.29084	girl
GC007906	0.310832	-1.1773	0.492778	2.60252	-0.601887	-0.460464	-0.418333	-0.385416	-1.91507	-0.38802	0.544604	-0.507401	-0.158022	1.38365	0.761302	1.4547	0.958671	-0.53958	-1.79406	1.07902	-0.0918117	-0.197799	-0.554122	-1.27124	-0.701991	35.7302	4.11097	boy
GC007907	0.75996	-0.820199	0.0544075	2.93674	-0.583736	1.14345	-2.7537	1.00742	-0.57534	0.272447	-0.584903	1.10966	-1.19155	-0.91969	-1.04883	-2.07875	0.61991	0.0430424	0.530767	3.78898	-0.204228	0.737727	-0.190912	0.370402	-0.941482	0.589845	6.09858	girl
GC007908	0.604647	-0.0666041	-0.442463	-1.01389	0.863431	-2.12956	0.620538	0.390622	1.76268	-0.150785	0.101281	0.00321921	-0.114117	2.66114	-1.65952	-2.60337	0.469392	-0.237023	0.184213	1.27981	-0.688826	-0.856556	0.640831	-2.33665	0.490109	56.4544	5.19145	boy
GC007909	1.28924	-1.13178	0.656339	0.351929	0.506979	-0.353517	-0.461853	-0.706564	0.467306	-0.520728	0.668519	0.205113	-0.139497	1.02837	0.61135	-1.58612	-0.163269	-0.174279	0.353012	0.862251	-0.762149	0.435998	0.324936	-3.40806	0.417485	73.1029	3.14304	boy
GC007910	0.925673	0.622588	0.590359	1.1212	0.200693	-1.25243	-2.57724	1.50973	-0.731055	0.390542	0.520629	-0.798293	0.938615	0.0459078	-1.09983	-0.648815	0.830529	-1.13852	1.30129	1.98197	-0.123626	-1.47467	-0.8413	-1.43511	-1.63676	23.9975	4.9787	boy
GC007911	0.472106	-1.1408	-0.413857	0.108447	0.0470673	-0.695412	0.431867	-0.34834	1.05394	0.102619	1.12466	0.91061	0.155583	-0.290373	1.10002	-0.53958	-0.630093	0.30432	-0.0104156	-0.848501	-0.187727	0.135203	-0.101207	-2.55285	-0.372553	45.3906	2.85284	boy
GC007912	1.82101	-0.002275	2.14314	-0.440135	-0.622071	0.173959	-0.0326352	1.32242	-1.29393	1.71607	-1.63812	-1.74233	-0.887056	1.47661	-1.51116	0.428708	-0.447588	0.374791	-0.681801	-0.882329	0.508858	2.52856	0.888898	-1.50602	0.764769	55.4222	5.43341	boy
GC007913	0.711819	1.33606	-0.20494	0.760419	-1.61134	-0.976914	-0.615509	-0.690669	1.8808	0.161828	0.293165	0.30463	-1.03178	0.174397	0.0171482	0.624981	-1.63644	-0.416925	0.926917	0.569257	3.93792	-2.09038	-1.25733	-0.414477	-1.91493	0.361714	6.14041	girl
GC007916	1.87715	-0.581241	0.943228	0.885801	2.09177	-0.743037	1.71743	-2.05932	-0.590113	-0.397925	-1.14113	-1.76076	-0.598369	-0.328813	1.7767	-0.0421501	0.191245	-0.00721069	-0.522273	1.15907	0.600418	0.506225	1.95003	1.8201	0.842933	-0.478119	4.94528	girl
GC007917	2.57652	-0.346793	-0.582137	-0.884876	0.782287	0.212803	-0.106756	0.523322	0.202716	-0.493006	0.343238	0.310086	-0.0728271	0.280448	0.345469	-1.74778	-1.65951	0.690731	1.01611	1.05284	0.30678	1.26426	-0.555844	-0.646105	-1.51456	-0.511571	3.3932	girl
GC007918	1.6236	0.162879	0.10968	0.807895	0.816209	-0.834945	1.32867	-1.96073	-0.769947	1.11294	-0.344704	-1.88119	-0.812298	1.38904	0.4627	-0.174509	-0.41118	0.411676	0.512605	1.31606	0.703111	-1.18356	-0.887141	0.0713351	-1.79306	0.0335386	4.49651	girl
GC007919	1.92341	1.34264	-2.08274	0.339453	0.240032	-2.19216	-0.336681	0.245371	-0.471104	1.26987	2.55386	-1.71585	1.07138	0.467657	1.07675	-0.553903	3.31324	0.298557	1.11289	-1.10021	-0.0543544	-6.35452	-1.27199	-1.28472	-2.15735	0.349151	7.20048	girl
GC007920	1.67171	-0.814668	1.70275	0.152386	-1.22743	0.313442	0.0481938	-1.43846	0.575705	0.966683	-0.189753	-0.78973	0.891159	1.33263	-1.40388	1.77686	-1.02707	-0.147019	-0.342869	0.415855	-0.250986	-0.238235	-0.463486	-2.13133	-0.624711	51.2076	3.97699	boy
GC007921	2.18853	2.4536	0.866737	-1.92154	2.84568	-0.363323	-1.1631	-1.73707	0.531042	-1.60272	0.109102	-0.411678	-0.425602	-1.49736	0.717427	-0.0429344	-0.969211	0.666698	1.66609	-0.759339	-0.3493	0.489519	0.557637	0.146199	-0.580772	-0.712627	5.19201	girl
GC007922	1.41967	0.67732	0.785322	-0.204747	-0.228393	0.713904	-0.0637096	0.377664	-0.64259	-1.39899	-0.679898	-1.59798	-0.00370921	0.155369	1.27217	2.06351	-0.436324	0.291896	-0.209449	-1.32074	0.2663	0.871765	1.2111	1.37891	0.29214	-0.155158	4.60005	girl
GC007923	2.27121	1.0135	0.754044	-0.767029	-2.53377	0.28983	-0.178902	2.10851	1.70317	-1.25884	-0.108353	-0.563575	0.612483	-0.565931	0.135972	-1.08448	-0.614943	-0.170908	1.36801	0.812063	0.0519417	-0.862327	3.15096	1.75293	2.13267	-0.0325874	4.43866	girl
GC007925	0.657324	0.819626	0.263086	0.885186	0.0678286	-2.74069	2.41816	-1.05474	-1.44384	-1.3599	0.0913815	0.26094	0.507056	0.681218	-1.59501	1.90443	2.67307	0.166329	-4.10752	0.773725	-0.582727	-0.624738	2.02547	1.01647	1.21943	0.867653	6.1132	girl
GC007926	0.895031	1.13177	-2.17438	-1.13696	0.255552	1.93952	-1.28231	1.5647	-0.0676922	-2.34866	0.763187	-0.604158	1.86141	-0.818587	1.27634	1.40361	-0.882508	-0.656676	-0.177469	-0.370889	0.0747711	0.781053	0.292393	-0.841963	-0.433298	0.776434	5.31722	girl
GC007927	1.48163	0.160634	0.925287	-0.854673	-0.0332955	-1.47288	2.54528	-1.50155	-1.03487	-0.619147	1.95274	0.296007	-0.196664	-0.1999	1.56259	-0.69776	-1.56443	1.07344	0.369311	-0.816512	-0.149794	0.840565	0.357812	-3.06394	-0.110179	45.4102	4.5156	boy
GC007928	1.46905	0.160443	-0.159673	2.42919	1.562	0.0613385	-0.933268	-1.31093	-1.9823	2.05557	0.557902	-1.29214	-1.04324	-1.98357	0.580241	0.152386	0.718458	0.456121	-0.0880918	0.543538	0.426593	0.1311	-0.230081	-2.22891	-0.827074	33.7508	4.88363	boy
GC007929	1.2478	-0.715662	-1.90733	-0.257141	1.12817	1.91547	-1.27276	0.24632	2.10547	-1.44037	0.605148	-0.991609	0.573925	0.136366	-0.141214	-0.78894	1.08904	-0.137606	0.179535	1.33621	0.0504896	-1.63112	1.23932	0.946063	0.378547	0.236498	4.32898	girl
GC007930	1.09265	0.210742	0.181866	-0.0164583	1.5649	-0.629891	-0.227816	-0.488153	-0.841413	-0.580407	-0.745944	0.248957	1.20337	-0.578148	-0.988469	0.811395	0.00935071	0.13735	-0.964225	1.26932	-0.330726	1.34092	0.0662066	-7.15583	0.497117	118.038	4.14145	boy
GC007931	0.829445	1.62844	-1.05311	0.486041	-1.08016	-2.37406	0.217165	0.876158	0.417422	-2.16249	1.16629	0.256947	0.773403	0.705392	1.27965	0.0604415	1.74921	-0.621086	-1.75693	-0.554094	-0.304762	-1.46383	0.0486352	-2.78828	-0.0740812	31.2746	4.56684	boy
GC007932	1.26015	-0.019224	-1.43225	2.48474	-0.137635	-1.36085	-0.599708	0.333965	-0.570871	1.95084	1.26785	1.22331	-0.847938	-1.41879	1.22576	0.0135882	-1.7522	-1.39255	1.19203	-0.074847	0.100822	-0.159346	-1.04208	-5.9261	-1.09262	82.3873	5.32055	boy
GC007933	1.44627	1.20645	0.0546011	-1.82075	-0.898367	-1.6186	1.2675	0.989471	0.475102	-2.06143	1.13504	1.01161	1.24301	-0.21901	1.19919	-0.39149	-1.12714	-0.523182	-0.237883	-0.858553	-0.126486	0.512845	-0.377342	-6.24998	-0.239454	77.854	4.08184	boy
GC007934	1.55967	1.6077	-1.8152	-1.95966	2.29396	0.240938	-1.37853	-2.02053	2.14429	0.785083	-0.763223	0.461452	-0.295914	2.28531	-1.98689	0.348385	-3.09801	0.52131	1.53877	-0.378327	-0.845865	0.946143	0.246409	-0.655859	-0.253679	31.8641	6.04698	boy
GC007935	2.50061	0.104929	-0.720604	-0.912132	0.72343	-0.355652	-0.0804641	1.89993	-2.50796	1.26309	-0.120341	1.44345	-0.285181	0.200903	-0.699712	1.14448	-0.789468	-0.136876	-0.47552	-2.13395	-0.0644311	1.76529	-0.177518	-5.03227	-0.265696	84.9001	5.1144	boy
GC007952	-0.188645	-0.228968	-0.0650266	-0.390519	0.322048	-0.281958	0.280083	0.487778	-0.0707895	0.710576	0.885411	-1.51719	0.625551	0.571402	0.501014	0.0223337	-0.890081	-0.908361	0.501178	-0.757847	-0.167062	0.360834	-0.950851	-0.260414	-1.86103	-0.203828	2.99946	girl
GC007953	-0.667561	0.675399	-0.876854	-0.245777	-0.285214	-0.0983536	-0.660642	1.10568	0.196102	-0.778027	0.428319	-0.149607	0.238248	0.737674	0.585007	-0.808381	-0.423428	-0.045641	0.650397	-0.20989	-0.514171	0.448834	-1.45592	-0.929501	-2.12357	-0.295053	2.82794	girl
GC007954	-0.950189	0.438021	-1.68679	0.421912	0.390308	0.477267	-0.488833	0.728114	0.0624714	-0.342756	-0.104762	-0.385448	-0.810245	0.837503	0.843948	0.0839275	-0.519574	-0.157564	0.785948	-0.45218	-0.667092	0.00941888	1.30532	-1.2709	1.11942	50.4194	2.83053	boy
GC007955	-0.811472	1.19427	-1.51016	0.439726	-1.02723	0.497831	-0.797318	-0.521634	2.23355	-0.349362	-0.356574	1.42966	-0.369672	-0.00714706	-1.61421	1.5052	-1.30621	0.0190501	-0.909404	-0.196377	-0.0663639	0.714453	-0.522726	-4.62649	-0.178972	71.3824	4.24469	boy
GC007956	-0.538954	-0.210235	1.28345	0.322375	-1.08371	-0.743004	1.28976	0.0880386	0.209347	-0.347697	-0.791978	-0.676576	-0.323887	1.26329	-0.668699	1.19997	0.318719	-0.304675	-1.49361	-0.19452	-0.587148	0.368446	-0.34659	-2.2087	-0.406997	47.1397	3.07839	boy
GC007957	-0.097582	1.05623	0.848214	-0.00476458	0.597337	0.879601	-2.29093	0.318064	-0.121563	-0.127605	-0.735757	-1.24606	0.523897	-0.78895	-0.579074	0.230777	0.700723	-0.294129	0.471143	0.467477	-0.155899	0.359011	1.03977	-1.41638	0.805527	46.4646	3.56361	boy
GC007958	-0.522054	-0.00773677	-0.813348	0.213961	0.379539	0.13737	-0.948052	0.770893	-0.925397	0.785499	0.369139	-1.30881	0.704708	0.569107	1.26922	-1.16783	0.114536	0.247611	1.41573	-0.186748	0.0549309	-0.149267	-1.135	-0.207177	-1.90187	-0.24944	3.16992	girl
GC007959	-0.411709	-0.231038	-0.26594	0.805877	-1.51493	-0.108966	-0.0891412	0.100028	1.43161	-0.692181	-0.210478	0.217138	-0.307189	1.78838	-0.825534	0.356786	0.256886	-0.49233	-0.260749	0.844147	0.0665462	-1.4875	0.299879	-2.85075	0.472479	69.647	3.20932	boy
GC007960	-0.0129159	-2.24608	-0.529751	-0.997684	1.89644	1.24783	0.189491	-0.536995	0.291884	1.21326	1.33992	-0.733161	0.0689068	0.723116	-0.728478	-0.268703	-0.0750919	0.21699	-0.204884	-1.16478	-0.0385427	0.627953	-0.144051	1.0508	-1.11976	-0.389504	3.78557	girl
GC007961	-0.720521	-0.209275	1.11543	0.0551191	-0.326783	-0.201231	-0.464284	2.14954	-0.869628	-0.823394	-1.13419	-0.988888	1.61877	-0.92166	0.0424616	-0.697843	2.72025	-0.00334521	-0.754311	0.688493	-0.183501	0.0399692	0.556163	-4.01533	0.665473	74.6268	4.24337	boy
GC007962	-0.580315	0.19409	-0.0703202	0.960014	-1.00932	-0.539736	1.10573	-1.00648	0.414392	0.374103	1.65574	0.0422882	-0.252743	-1.33169	-0.0610905	0.640284	0.171235	0.169882	-0.791509	-0.428116	0.300256	-0.83297	-1.85556	-1.87624	-2.58789	-0.421599	3.55672	girl
GC007963	-0.864605	0.023902	-0.23854	0.0930761	-0.679976	0.736826	-0.882869	1.32469	0.0785213	-1.37241	-0.213424	-0.23017	0.168423	0.765593	-1.38446	0.328105	0.393285	-0.289083	-0.880848	1.22935	3.17292	0.247741	-0.341846	0.367557	-1.12092	0.11568	4.58747	girl
GC007964	-0.693776	-0.301746	-0.265529	-0.4208	-0.33077	-0.260511	2.01673	1.15033	-0.714606	0.236367	0.401145	0.14235	-0.722019	-0.379618	0.500373	0.380786	-0.352017	-0.509908	-0.927969	-1.97919	0.181585	1.4139	1.26763	-3.51163	1.2436	71.8918	3.40273	boy
GC007965	-0.740181	-0.858792	-1.00276	0.717154	0.837163	-0.237953	0.338549	-0.740636	0.188377	-0.375088	0.988112	0.323243	0.386771	-0.101049	-0.499853	0.742395	0.479608	-0.153857	-0.956315	0.405705	0.331086	-0.481953	-0.345321	-6.36758	0.0809689	106.591	3.03091	boy
GC007966	-0.252544	1.65758	0.177607	-0.0486915	-0.044501	-0.970004	-0.332842	-0.26334	-0.622661	1.34799	0.872827	-0.0695532	0.528927	-1.84511	-0.960797	0.72669	0.23781	0.771269	-0.330533	-1.44698	-0.502431	0.532881	6.09261	4.41885	4.98301	0.186271	4.10919	girl
GC007967	-0.286519	0.0402722	0.182429	-1.59443	-0.330611	0.426047	0.0703384	0.4996	0.701377	-0.582011	0.707541	0.426063	0.532394	-0.412575	-0.442167	-0.277487	-1.77726	1.46182	0.947916	-0.550091	0.229979	1.2712	-1.78122	-2.42389	-2.41016	18.7848	3.55878	boy
GC007968	-0.313309	1.07808	2.19698	-0.898417	-0.0833062	-1.27413	1.81673	0.103139	0.495825	-0.442542	-1.20939	0.173273	-1.09064	-1.55582	0.877813	-0.581531	-1.93249	-1.0838	1.19485	-0.276056	-0.243817	1.64756	-1.40655	-1.23312	-2.36608	-1.18278	4.35369	girl
GC007969	-0.107103	-0.616622	-0.374467	-2.13121	0.585085	0.255876	0.400864	0.343462	0.122399	1.34855	1.60718	-0.720189	1.16896	0.951441	-0.46005	-1.36754	-0.153829	-0.555794	1.22858	-0.939254	-0.679152	-0.968522	-1.6407	-4.05868	-1.77855	53.7587	3.6986	boy
GC008203	-0.365505	1.69454	-0.455634	-2.08508	0.791637	0.415963	-0.202178	1.30807	1.13452	0.205221	-0.278294	-2.60904	-0.338356	0.738198	-0.295814	-0.290446	-0.684573	0.286786	2.34871	-1.56776	-0.540569	-0.667264	-0.651638	-0.051107	-1.54336	-0.652443	4.68759	girl
GC008204	1.12751	-0.325839	0.0685756	0.0487167	0.322992	0.108827	-0.93609	-0.0578093	1.66016	1.3472	0.0922903	0.231823	-0.839449	-0.31915	-1.23361	0.0414164	-0.165572	0.211256	0.811731	-1.18205	-0.815263	-0.25148	-1.59689	-5.17284	-1.43614	75.3467	4.132	boy
GC008205	0.617265	-1.40855	0.219813	0.210983	-1.50472	3.16772	1.05107	-1.64219	0.676293	-0.0353727	0.584618	-0.829576	0.0528222	-0.297215	0.567799	0.7142	-1.58602	-0.0176839	-0.927599	0.772052	-0.267475	1.33957	0.0817704	-1.79138	0.0860145	30.1866	4.98938	boy
GC008206	-0.195777	-0.415445	-1.92929	0.136115	-0.438143	1.08548	1.14038	-0.572502	0.22819	0.430581	1.447	0.906868	0.562621	-1.06063	-1.09425	1.19217	0.439981	-0.0602589	-2.27166	-1.10743	0.153231	0.639092	0.821572	-2.12255	0.534718	29.7427	4.30673	boy
GC008207	0.124802	-1.03454	-1.51209	0.979648	-0.594079	0.804501	-0.832365	2.35511	1.15104	1.40096	0.167472	-1.86049	-0.186348	0.284976	0.790816	-0.79613	-1.05831	-0.0856541	1.0873	-0.663216	0.84212	0.955621	0.113839	-1.6111	-0.169307	34.0791	5.8063	boy
GC008208	-0.259824	-0.525105	1.86553	0.265265	-0.938295	-0.492455	1.74756	-0.55678	-0.365879	-2.34226	-0.052507	0.385607	0.368349	-0.209503	-0.912771	-0.0413304	1.06777	0.424299	-1.92451	1.97503	0.0994653	0.861862	-0.751466	-0.846392	-1.39715	-0.564035	4.63669	girl
GC008209	0.304566	0.66632	0.521985	1.27634	-2.00106	0.686808	0.800381	-0.0183115	2.2138	-0.216833	0.701301	-2.53879	-0.985921	-1.40688	0.73054	-1.22588	-0.566275	-0.224225	1.68454	2.09481	-0.0156323	-2.07367	1.51893	0.586268	0.66661	-0.784991	5.7952	girl
GC008210	-0.255128	-0.0742412	-0.0488793	0.145095	1.1193	-1.07452	-1.05401	0.747649	-1.14915	-2.08669	0.864993	1.04101	0.144525	0.391207	1.66446	-0.0588859	0.66712	-0.757032	0.116638	-0.862513	-0.166469	0.30531	-0.55079	0.359011	-1.47884	-0.91401	4.24522	girl
GC008211	0.186677	3.34932	-2.99462	-3.59833	-2.57383	2.27165	3.59021	0.38252	-0.0781506	-0.446741	0.381493	-1.83204	0.336398	2.17313	-0.682821	-2.24484	-1.64351	0.486596	2.16077	2.31579	0.526334	-2.98278	3.09967	0.751513	2.58456	-0.0365426	10.6672	girl
GC008212	0.409346	-0.535996	0.22714	1.37388	-2.18253	1.34901	0.690392	-0.154647	-0.328457	-0.787448	0.172554	0.453697	-0.356802	-0.599773	-0.484908	0.278938	0.176038	0.327951	-1.5189	2.47806	-0.00635262	-0.0711619	0.43903	0.181821	-0.116724	-0.608682	3.96283	girl
GC008213	0.923458	-0.0343624	-0.171845	0.435096	0.80747	-0.679715	-0.918051	0.938257	-0.914219	-0.634835	-0.354498	0.374359	-0.351173	0.667584	1.28413	-1.25237	-0.172057	-0.557188	0.797131	0.463633	-0.00293307	0.787155	0.208061	0.858368	-0.716943	-0.798013	2.94144	girl
GC008214	1.6848	-0.826781	-1.4836	0.77506	-1.13347	0.3655	-1.72	2.87676	-2.50017	-1.29394	1.97752	1.05433	0.438571	1.38695	1.69928	-0.436156	1.43657	-0.305812	-0.13597	-0.544282	-0.42697	-0.894459	-1.18671	-0.529793	-1.776	-0.254436	5.50973	girl
GC008215	0.59085	1.22447	-0.670052	1.30599	-1.66391	2.29061	-1.87476	-0.323643	-1.58189	-0.477139	0.793618	1.42626	0.808815	-2.53066	-1.06118	2.95237	-0.957586	0.327659	-0.352093	0.267965	1.12475	0.947843	1.06527	-4.24937	1.12079	73.6942	5.67081	boy
GC008216	0.575398	1.45642	0.242845	-1.19162	0.732509	-1.77587	0.0364108	-0.691287	0.723833	-1.03136	-0.414583	1.10658	0.109223	0.696331	0.0113393	-0.284937	-0.737412	-1.18217	0.522546	-0.207274	1.88876	-0.251748	1.52395	-1.93224	1.27962	57.9608	4.23055	boy
GC008217	1.26585	0.913631	1.10129	-1.39135	-0.850174	0.245213	0.579744	0.662073	-0.263182	-2.0784	1.03848	-0.0747801	0.953609	-0.922185	-1.3588	1.59231	1.3138	-0.330981	-0.96981	0.121308	-0.738442	-1.54731	0.564098	-0.191313	-0.284925	-0.483596	4.68833	girl
GC008218	0.556362	0.0415029	1.39651	1.37699	0.0986088	-2.37771	0.638678	-0.631409	1.01114	0.867254	-0.64404	0.774805	-1.37605	-1.21629	1.00376	-1.76123	-1.21933	-0.465607	1.62689	0.870739	-0.669706	0.292637	-0.72002	-4.59131	-0.851368	71.4808	4.41853	boy
GC008219	-0.109688	0.937087	-0.961292	1.28864	-0.269834	-1.77552	-1.21391	0.239068	0.543163	0.36925	0.0531626	2.252	0.0522989	-1.2926	0.072932	0.53778	-0.264204	-0.537305	-0.863193	-0.546778	0.355384	0.61461	-1.64629	-4.31491	-1.64513	46.9047	4.13007	boy
GC008220	-0.376231	0.818072	-1.55583	0.318028	0.0694362	-1.43997	0.0258128	1.62021	0.616244	-0.128877	-0.0563587	0.029659	-0.239092	0.194854	0.396953	0.701867	0.0378374	-0.139842	-0.0630755	-1.4962	-0.429297	-0.30952	-0.781495	-0.492444	-1.58232	-0.137485	3.69722	girl
GC008221	-0.299934	0.576794	-0.294885	0.900812	-0.783703	-0.800266	-0.765709	0.887402	1.29656	-0.727939	-1.06215	-0.0328706	0.956909	-0.491602	-0.355001	1.1336	1.78078	-0.473813	-1.19062	0.219147	-0.132291	-1.39708	0.539402	-1.65016	0.324271	38.1134	3.5319	boy
GC008222	0.698224	-0.627248	-0.00954507	0.400683	1.29973	0.895298	-0.178226	-0.907152	-0.775045	0.275317	-0.610664	0.427482	-1.01647	-0.00291675	-0.460875	-1.07198	-0.103716	-0.311394	0.685556	2.5611	-0.628787	-0.240178	-0.606758	0.371589	-1.37769	-1.00395	4.01989	girl
GC008225	-0.358697	0.439574	-1.18127	1.03226	1.4846	-0.562413	0.825629	-0.909431	-0.61323	1.20874	-0.88923	-0.10261	-0.915906	-0.106469	-0.486578	0.699027	1.28525	-0.428387	-0.29871	-1.77867	0.00471278	0.327582	-1.03617	-4.64265	-1.09103	65.5491	5.5558	boy
GC008226	0.318467	-0.467231	1.39903	-1.44086	-1.41827	-0.255086	1.69922	0.655259	0.481127	0.469394	-0.718312	-1.41083	1.693	0.179889	-0.279883	-1.19059	-0.28118	1.40481	0.48166	-0.0596899	1.12587	0.891509	-0.124362	-0.208961	-0.862167	-0.203446	4.69308	girl
GC008227	-0.228496	0.35712	-0.851809	-0.256791	0.775536	-0.0779445	0.0484457	0.19202	-0.959313	-1.19742	1.31719	1.60493	-0.197292	0.0967781	-1.45284	-0.917943	0.944493	-0.561938	-0.946162	0.206478	-1.0173	1.23502	-1.79651	-7.19785	-1.4163	84.0488	4.88772	boy
GC008228	0.0498637	1.33993	0.20934	1.37604	-1.41972	-2.5193	0.551759	-0.990609	-0.780729	1.26196	0.812415	0.882558	-0.483583	0.719522	0.120854	-0.21012	-0.492779	-0.566669	-0.183794	-0.146492	-0.014876	-0.415139	-0.793122	-0.3504	-1.43679	-0.818115	4.41321	girl
GC008230	0.161104	1.59942	-0.111131	-0.215456	1.76131	-0.037115	0.915125	-3.27858	0.0108229	-0.248924	0.243845	0.795139	0.758683	-3.11945	-0.101752	1.0308	-0.488296	-0.971242	-0.658733	0.321598	0.00214545	0.748152	1.74257	0.111675	0.689719	-0.656587	5.61255	girl
GC008231	0.162641	-0.0433188	-0.593321	1.52596	-0.804045	1.43623	0.174977	0.5424	0.422093	-0.910544	-0.439959	-0.869224	-0.723299	-1.55364	1.451	0.152403	0.00904726	-0.260445	0.219376	0.863228	0.218882	-0.00488495	0.142185	-0.272049	-0.616988	-0.715666	3.57076	girl
GC008232	0.355047	-0.176067	-0.41657	1.51126	-1.02824	-0.642014	-0.0222844	1.29267	-0.772713	-1.4665	0.555988	2.5877	-0.559648	-1.18647	-0.217747	-0.447793	0.458771	-0.409956	-1.00524	1.08869	-0.130764	0.893432	-0.571472	-1.01547	-1.41256	-0.967001	4.40085	girl
GC008233	-1.23306	-0.446055	-1.12886	-0.268072	-0.749713	-0.458915	4.16937	1.65772	0.216434	0.413812	-0.753595	0.534187	-0.963316	-1.42716	0.926206	-1.10375	1.48295	-0.64148	0.596612	-2.33665	-1.18868	-0.765674	3.23521	1.5918	2.04775	0.1061	7.71875	girl
GC008234	1.28181	1.92099	0.0133621	-1.45836	-0.213481	-0.787967	-0.276297	-0.133506	-0.499037	1.63626	1.32755	-0.499769	0.799478	-0.29429	-0.995462	1.54181	-0.699157	0.297479	1.25407	-3.34473	0.352668	-0.509916	-0.483238	-0.492453	-1.43528	-0.438117	5.00689	girl
GC008236	-0.325657	-0.577555	0.300261	-0.569459	1.34161	0.66542	0.338617	-0.231645	0.74385	-0.930721	-0.51276	0.315628	-0.838119	0.124464	-2.77696	-0.88595	1.94578	0.802998	-0.941082	0.289828	-0.330764	1.1146	-1.27266	-0.910531	-1.95006	-0.0529729	5.93581	girl
GC008237	-0.469116	0.10972	0.467163	0.505554	1.75607	0.426047	-0.307078	-0.458875	-0.287885	0.961984	-0.844213	-1.74243	-0.775381	-1.55326	-0.0931664	-1.51043	2.09178	0.793915	1.02106	0.913209	-0.409124	-0.970284	0.927019	1.12422	0.0177399	-0.470342	4.54451	girl
GC008239	0.620888	-0.856925	-1.00062	0.0794818	0.465257	2.06636	0.0714659	0.955979	-1.05656	-0.661871	0.521879	-0.78161	0.48061	-0.940892	-0.638931	0.869185	0.881239	0.622414	-0.450616	-0.170494	0.213119	0.810635	0.973504	0.332323	0.112602	0.0622764	5.01113	girl
GC008240	-0.393925	-0.720163	-1.2811	-1.56994	1.54588	0.296707	1.62151	0.0797582	0.52621	-1.68447	-0.176652	1.37977	0.489303	-0.837736	1.25992	-0.93002	-0.453036	-0.207632	-0.228005	-0.480775	0.376383	1.43	1.32787	-1.95569	0.921477	40.6106	4.13207	boy
GC008241	0.788171	-1.22853	-0.447147	-1.18702	0.0813371	-0.300625	-2.3805	-0.961818	1.56453	1.12649	0.938745	0.713503	6.8481	-1.74188	-0.410887	-0.221392	1.27121	0.0452045	-0.481037	0.996223	0.268351	-1.45	0.873531	-1.80034	0.648438	36.8893	7.83656	boy
GC008242	-0.0776371	0.531265	-1.62212	-0.383612	-1.00072	-0.572549	-0.904571	0.759202	2.13243	0.411343	0.842031	2.47001	-0.227839	-0.558548	0.480532	-1.72959	-0.656555	-0.0582286	1.49894	-0.939425	-0.648348	-1.18894	0.246235	-2.98215	0.185974	52.2949	4.83796	boy
GC008243	0.0562028	0.567532	0.31813	0.336856	-0.924455	-0.911251	1.50909	-0.635592	0.186222	-0.434071	-0.502894	0.0615894	-0.862427	0.439441	0.801949	0.737194	-0.518278	-0.574101	-0.657129	0.855105	-0.459115	-0.840515	-1.74839	-1.04888	-1.93595	-0.898849	5.22621	girl
GC008244	-0.847712	0.686902	-1.4899	-1.11485	1.29584	-0.598707	-0.722326	0.655158	-0.788461	-0.40671	1.01239	0.341937	0.784686	0.927554	0.719196	0.511876	-0.760008	-0.299265	-0.0408548	-1.9569	-0.434138	1.20117	0.30941	-4.30823	0.558974	82.9206	3.65693	boy
GC008258	1.97324	1.30654	0.045904	-2.49938	-1.32868	-0.512732	2.19143	0.335924	-0.815361	-1.26717	1.0661	0.93804	1.31934	0.867796	-1.37345	1.40858	-0.469051	-0.496779	-1.44027	-1.03217	-0.29257	0.00381641	0.951632	-0.242098	0.141838	-0.269013	4.53226	girl
GC008259	-0.170458	-1.35392	0.261633	1.75582	0.402036	1.65363	-0.0690179	-2.31347	-1.10266	-0.863449	1.30613	-0.0302637	0.382389	-1.03986	-0.645143	0.622291	0.873783	0.0257361	-1.66647	2.93267	-0.19723	0.160022	-1.55275	-4.6245	-1.3992	56.2478	5.01415	boy
GC008260	2.39385	2.44244	-0.565937	0.977052	-1.87831	-1.20662	-0.31275	-0.0441168	-0.429496	-0.665218	-0.172498	0.465418	-0.553568	0.761222	0.739305	1.61433	0.269134	0.764281	-0.379421	-1.34361	-0.994448	-1.15226	0.534978	0.255461	-0.150763	-0.229078	4.61731	girl
GC008261	-1.70317	0.526031	1.42579	-0.747349	0.542516	-1.59954	0.948755	0.194347	0.0141974	-0.787991	0.246394	-0.239338	0.413633	-0.894848	-0.921686	1.21186	0.0713778	0.0506062	-0.742366	-0.67006	-0.280921	0.541886	-1.58478	-0.86841	-2.60599	-0.724535	3.90548	girl
GC008262	0.425319	0.351408	1.23708	-1.00642	0.647575	0.0373024	-0.687635	0.823472	0.743058	-1.14483	-1.07465	-1.08197	0.32914	0.203072	-0.480281	-0.377856	0.409822	-0.41215	0.692535	0.859062	0.113213	-0.293161	0.590606	1.24947	-0.401902	-0.537915	3.09329	girl
GC008263	-0.406365	1.69577	-1.08166	0.264831	1.5986	-1.22267	0.845059	-1.2288	1.15535	-0.0524995	-1.00316	-0.724414	-0.930586	-0.743946	0.743834	-0.329495	-0.224833	-0.0593514	0.970671	0.255775	0.261334	-0.94802	0.642343	-4.48986	0.666662	79.705	3.98319	boy
GC008264	0.437398	0.839862	0.00769892	-1.15195	-0.246551	-1.17684	0.156898	2.6744	-0.697685	-1.02765	-0.246784	1.21187	-1.19014	1.4778	-1.65007	-0.192476	0.642358	-0.733343	-1.07927	-0.00840252	-0.794806	0.0646436	0.0906191	-3.08123	0.111923	59.5792	4.68692	boy
GC008265	0.355194	-1.08995	1.57213	0.265603	-0.288378	-0.580249	0.0238064	0.15887	-0.928222	1.25774	0.809392	0.0623369	0.22324	-0.361674	-0.924205	0.291434	1.26999	-0.0558743	-0.145126	-0.475496	-0.598755	-1.1432	1.02191	-2.25191	0.766278	68.3812	4.70379	boy
GC008266	-0.156389	0.0811633	1.64095	-0.75797	-1.68688	0.658837	0.48945	1.02138	0.0516061	-1.15401	0.309265	-1.68712	1.32192	0.192045	-1.44955	0.728622	1.83324	-0.0422456	-1.42814	0.346674	-0.00744059	-0.777783	-1.13497	-2.74352	-1.46816	30.5323	4.08853	boy
GC008267	0.0599642	-0.405398	-0.589249	-0.656559	1.61112	0.232237	-0.722813	0.0549801	1.11788	0.245901	0.338876	0.101759	0.11091	-1.15743	-0.00439314	0.273291	-0.515643	-0.353738	-0.104561	-0.478848	0.506546	0.31137	2.16985	-0.331639	1.68537	40.914	3.11132	boy
GC008268	-0.482567	-1.63595	-0.619308	1.51069	0.64838	-0.371716	-0.234266	0.695588	-0.194595	-0.375266	0.0549963	0.947048	-0.931343	0.552608	0.59759	-1.06491	0.678189	-0.954067	-0.315572	1.38992	-0.491197	-0.365257	-0.520832	0.764541	-1.463	-0.458374	3.78204	girl
GC008269	0.476405	-0.424917	0.35347	0.318929	-2.14786	1.17344	0.553215	1.23456	0.746777	-0.537883	-0.114523	-0.470638	-0.374939	0.744227	-2.71192	-0.0388857	1.98723	0.769002	-0.854833	0.0251984	0.436883	-0.497881	0.0467675	-2.04229	-0.295819	33.8753	5.51765	boy
GC008270	2.774	-0.240314	-0.23107	0.751179	0.102968	1.3805	-0.539479	-0.613111	0.37509	0.429773	0.554187	-0.494799	-1.10993	-0.715828	2.10912	0.322355	-2.38741	0.226866	2.82693	-2.60935	-0.784229	1.7251	-1.69875	-7.18116	-1.47888	94.9905	7.20393	boy
GC008271	-0.918167	0.519874	0.603188	0.753573	-0.847306	-0.274975	-1.81303	0.857351	0.739229	-1.53831	-1.52105	1.22586	-0.311221	-0.935033	0.186287	0.142195	0.101736	2.78663	0.205107	0.388006	0.149125	0.951639	0.934444	-0.193053	0.571404	31.1119	4.67275	boy
GC008272	-0.60307	-0.996582	0.811832	-0.0281112	-0.126141	0.495632	0.727011	0.204889	0.786141	0.485421	0.136002	-2.8922	0.257854	0.772443	0.0427314	-0.850504	0.440052	-0.0338752	1.24893	1.012	-0.257959	-1.65419	-1.21553	-6.68951	-0.745947	110.566	3.82302	boy
GC008273	-1.08174	-0.864829	0.39663	0.774128	0.629005	0.705731	-0.0349666	-1.23555	0.477205	1.65104	-1.46377	-0.34555	-0.139215	-1.02201	0.537125	-0.798921	-0.884148	0.23844	1.04989	0.948098	-0.0105659	0.904647	0.0926311	-1.05604	-0.303518	35.681	3.02577	boy
GC008274	-0.796563	-0.00918077	-0.273947	-1.89285	-0.367727	-1.45905	0.764114	0.382911	1.6527	-0.261147	-1.88893	0.0380457	4.86961	0.260099	1.52363	-0.615667	-1.17774	-1.33937	0.978141	0.581239	-0.313711	0.179264	-1.13439	-3.55801	-1.26066	43.2787	7.00653	boy
GC008275	-0.302673	-0.848222	-0.0710344	-0.541504	0.578422	1.16035	-0.229006	-0.781904	-2.33206	-0.479748	0.0717789	1.05812	-1.11837	-0.527444	-0.95002	-0.88405	1.38719	8.94882	-0.344541	0.0135679	-0.0323873	1.38768	-0.309891	-4.43982	0.15651	84.6507	9.61256	boy
GC008276	-0.412789	-1.12309	0.623318	0.715783	-0.00593856	-0.0580051	0.0967519	-0.268676	-0.812075	-0.749013	0.057933	0.0328991	-0.914998	1.92342	1.00383	-0.542326	-0.216402	-0.725052	0.666457	1.43898	-0.736459	-0.737923	-1.12467	-0.854748	-1.40515	28.7124	3.79997	boy
GC008277	-0.777913	0.412608	0.413273	-0.414806	-0.571931	-0.572055	-0.313307	0.61038	0.0619882	0.716672	0.257824	-0.112893	0.644705	-0.371897	-0.666164	0.56895	0.873981	0.173225	0.222609	-1.29975	0.0070019	-1.04651	0.880787	-2.14161	0.729209	57.4076	2.5328	boy
GC008280	-0.120524	1.5134	1.11978	0.137509	-0.0958885	-0.69387	-1.34957	-0.914308	-0.358738	-3.35729	-0.223263	0.561554	0.897682	0.989122	-0.0399511	0.816586	1.397	-0.7271	-1.63794	1.17093	-0.141389	0.135466	-0.581438	-0.0297015	-1.09511	-0.481495	4.83773	girl
GC008281	0.0478143	-1.01981	0.59684	-1.22402	1.09959	1.13216	0.168157	0.86257	0.599429	0.0390604	0.163389	-1.51865	-0.267004	-0.453106	-0.276387	-0.515389	1.00802	-0.258666	-0.298861	-0.322392	-0.289314	-0.0892681	-0.463212	-1.85732	-0.757475	31.9693	3.67407	boy
GC008282	1.80936	-0.87172	1.36129	-2.25501	-0.162524	0.494474	0.839939	0.150746	0.78978	0.772166	-0.590682	0.174137	-0.574504	2.26341	-2.01678	0.154573	-0.747849	-0.355324	-0.0892929	-0.77361	-1.57227	0.265855	1.21208	-3.24585	1.63745	92.6316	4.57935	boy
GC008283	0.403178	0.687225	2.52363	-0.176359	-0.632394	-0.264151	-1.047	-0.686113	1.24808	0.123112	-1.01873	-1.03159	-0.146622	0.328132	-0.211742	-0.723686	-1.35279	-0.371587	1.95396	1.55831	-0.674081	-0.196258	0.804503	-2.52536	0.904898	73.2812	4.03497	boy
GC008284	0.430627	0.300098	-0.694325	-0.891361	0.880416	-0.895891	-1.59831	1.09637	0.144343	0.186917	1.25951	-0.796959	0.201087	0.603726	0.800329	-2.2084	0.988576	3.04558	1.35353	-1.13307	-0.59808	-0.764044	-0.342399	0.403683	-1.16599	-0.668428	4.92842	girl
GC008285	0.0675867	-0.620951	1.24937	-1.48578	0.358675	0.486417	1.49036	-0.485948	-0.238189	-0.0565898	1.08989	0.134221	-0.224335	-0.678695	-0.569325	-0.595986	-0.777122	-0.116286	0.470651	-0.155189	-0.475008	0.475199	-0.0557738	-7.86417	0.446815	131.002	3.41891	boy
GC008286	0.249866	-0.355657	-0.881055	-0.321081	0.751599	-0.130482	-0.920829	-0.142086	0.14657	-2.21679	0.762305	1.06672	1.0925	1.62377	-0.208216	0.17805	1.60848	-0.640564	-1.44095	0.168395	-1.08479	-0.508152	-0.215538	0.41713	-0.884534	-0.124116	3.95018	girl
GC008287	0.129288	-2.35593	-0.623378	-1.14819	0.572817	2.27721	0.447177	-0.718688	1.15271	1.19333	-0.318266	1.01085	-0.549123	1.19254	-1.14016	-0.438395	-1.04937	0.00518132	0.874935	-0.245724	-0.608648	0.0170114	-0.852565	1.03759	-1.75765	-0.63327	4.64713	girl
GC008288	0.227253	-0.778622	0.732696	-0.0109316	0.438907	-0.649686	0.635007	0.353623	1.64835	-1.58535	-0.45796	0.317076	-0.459131	-0.631303	0.392519	-0.454917	0.641328	-0.0773879	-0.27489	0.322673	-0.334164	-0.382266	-1.71299	-9.64429	-0.923015	141.314	3.51648	boy
GC008289	0.0562627	-0.156031	1.1364	-0.737377	-0.571252	0.739459	0.726329	0.830615	-3.27793	1.27026	1.67986	-1.24106	-0.134021	0.56098	-0.306353	0.249391	0.29464	-0.275734	0.499254	-1.49651	-0.423949	0.160758	1.08658	-4.75949	1.34328	103.225	4.70826	boy
GC008290	-0.130874	0.760489	1.07307	-1.55693	0.0376171	-0.80474	1.11777	-0.67715	-0.940205	0.740475	2.80275	-1.11567	0.0780565	0.352419	0.0920815	-0.483567	-0.668519	-0.215363	1.60501	-1.75071	-1.1808	-1.00863	1.04261	-3.20235	0.791991	70.5481	4.68186	boy
GC008291	0.371289	-1.14089	-0.871492	-0.744399	1.39328	0.615932	0.427992	0.265817	1.36586	0.182115	-0.0228901	0.644528	-0.598195	-0.342723	-0.774153	-1.39737	0.896202	0.0126023	-0.830584	-0.807741	-0.271451	0.958943	-1.94123	-1.61194	-2.77295	0.10925	3.80971	girl
GC008292	0.354824	0.354459	-0.0754337	-0.532585	1.25685	-1.17207	-1.37611	0.350079	0.51504	-1.13214	0.525852	-0.500803	0.480546	1.53015	-0.25082	1.39432	1.10987	-0.823258	-1.27935	-0.749545	-1.05947	-0.909272	-0.906714	-3.49302	-0.607781	63.6282	4.39342	boy
GC008293	-0.172283	0.311233	0.910811	0.000108075	-1.80132	0.608281	0.124952	0.0933294	1.22103	-1.24716	-0.0851795	0.872724	-0.938825	0.193686	-0.614137	1.35749	-1.17993	-0.273718	-0.0861154	-0.244851	-0.798747	0.0982797	1.60947	-1.16363	1.40196	53.045	3.61163	boy
GC008295	0.331673	-0.663613	-0.200357	-0.38307	0.585751	0.771793	-0.141864	-3.31886	-0.188616	0.814699	2.04835	1.01037	0.448925	0.810205	-0.439937	-0.010324	-1.72241	0.508117	0.528483	0.190747	-0.494844	0.2262	-0.791814	0.32917	-1.5851	-0.771938	4.44133	girl
GC008296	0.664288	-0.755968	1.01052	0.0844473	-0.953011	0.1575	-1.10983	0.640996	1.16499	1.57883	-0.0508432	0.902038	0.855427	-2.6895	-1.29918	1.26155	0.770021	0.538693	-0.662118	-0.512199	-0.487412	-0.746349	0.554649	0.722874	0.0248505	0.0336216	5.9123	girl
GC008297	0.557966	-0.177338	0.467155	-0.947955	0.290621	-1.61122	0.687372	0.487284	-0.751789	-1.19857	0.919289	0.0629863	-0.0134776	1.23423	2.74053	-2.13305	0.209093	0.20948	0.66039	-0.306566	-0.351727	-0.555063	0.119855	0.72581	-0.622943	-1.12422	4.35857	girl
GC008298	0.0437839	2.07992	-2.41547	0.410084	0.631192	-0.323156	-1.22621	-0.392607	-4.77977	2.14582	-1.83408	2.27864	0.639792	0.502087	0.927835	0.268265	-1.91496	0.174187	1.81142	1.617	0.889287	0.714949	-2.11291	-0.99263	-2.27956	-0.188715	9.95512	girl
GC008299	-0.410545	-0.87063	-0.357561	-0.0644882	0.552423	1.26502	-0.699857	0.362774	0.301861	1.05513	-0.972183	0.722078	-1.67463	0.447519	-0.790566	-1.84029	-0.768049	0.353904	1.77993	1.7818	0.084741	-0.456894	-0.216115	1.48625	-1.17447	-0.669673	4.36258	girl
GC008328	0.0363415	-0.896159	-0.823829	0.256646	0.0579623	1.13868	-0.898521	-0.269798	0.920144	0.608986	1.28536	1.58583	-0.257479	-0.702439	-1.61377	0.942738	0.172256	-0.596222	-0.373028	-1.14447	-0.788147	-0.210149	-0.614281	0.0370309	-1.50194	-0.433656	3.78095	girl
GC008329	0.323052	-0.741314	-0.116373	0.0536829	0.88965	1.01891	-1.0224	-2.15737	0.347117	-0.101466	0.954568	0.742294	1.10178	-0.160379	-1.56212	1.37688	-0.377863	0.0214386	-1.25026	0.739028	0.170238	0.631132	-0.590965	-4.23028	-0.451108	72.0336	3.74769	boy
GC008330	-0.238142	0.578751	0.0238001	-0.401286	-0.596969	-0.72649	1.83582	-0.672982	0.23485	0.402861	1.48427	0.36463	-0.20611	-0.892472	-0.527542	0.259128	-0.110238	-0.29922	-1.25726	-1.11016	-0.792061	0.306378	0.616136	-4.93368	0.80584	76.2466	3.61097	boy
GC008332	0.170399	-1.56056	0.306896	-3.67925	-0.671546	0.134951	-0.393953	0.186459	0.368803	1.28052	0.657569	0.306833	8.2631	-0.268533	-1.12017	1.15945	-0.456106	-0.397308	-1.2955	-0.95494	-0.212834	1.19422	-1.30355	-6.57528	-0.83876	87.652	8.85651	boy
GC008333	0.263009	0.000691686	0.241806	-1.07931	0.670067	0.219547	-0.13946	0.182964	-0.386006	-0.398545	1.12194	0.116294	0.0852273	-0.822502	0.88567	0.938575	-0.467963	-0.550934	0.479519	-1.26087	-0.449151	-0.402337	-1.03385	-0.380155	-1.73338	-1.14544	3.85692	girl
GC008334	-0.0267541	-0.526321	0.40516	0.642451	-0.498308	-0.836442	0.529986	0.530405	0.668039	0.133048	-0.102598	0.870709	-0.704333	-0.77914	0.381007	-1.22091	-1.26341	0.0199211	0.984415	1.01254	-0.196786	0.48868	0.278678	-2.31014	-0.141294	46.7521	3.15325	boy
GC008335	-1.07271	-1.15516	-1.44996	0.491087	-0.104212	1.77299	0.309621	-0.238873	0.244041	0.790795	0.489397	0.96898	-1.36583	0.236129	-1.19871	-0.926078	0.37679	-0.0956202	-0.653418	1.07917	-0.350049	-0.270045	0.0661009	-1.01561	-0.171797	27.503	4.40876	boy
GC008336	-0.808892	-1.6079	0.266156	0.609674	0.812261	-0.705269	1.12712	0.138512	0.143393	-0.305998	-1.75042	0.91657	-1.2067	0.740982	0.251091	-0.482136	-0.959945	-0.818627	-0.242932	1.18582	3.5825	1.11123	-1.27106	0.539273	-2.35687	-0.586992	5.24001	girl
GC008339	-0.360471	0.958317	0.973613	0.0915455	-1.15615	-0.9824	1.16007	0.0659191	-0.72529	-1.17895	0.144662	0.831597	-1.08955	0.826493	0.00107101	-0.022737	-0.876887	-0.951969	-0.620584	0.555323	-0.655383	0.853023	-1.52811	-0.933498	-2.20778	-1.04024	3.59902	girl
GC008340	-0.486116	-0.318264	-0.876262	0.381688	0.413247	0.57674	-1.19621	0.350107	-0.10363	-0.541518	0.674127	0.579538	-0.180936	0.42635	0.268182	-0.483765	-0.00406653	-0.651405	0.605558	0.390062	-0.195557	-0.256471	-0.557169	-2.26643	-0.825227	42.9809	2.48844	boy
GC008341	-0.32222	-1.29396	0.266904	1.11711	-1.17419	0.600054	0.204357	0.506805	0.629465	-1.16057	-0.636033	0.126495	-0.114732	0.60514	0.313641	0.528852	-0.119022	-0.270027	-0.782105	1.32099	-0.277232	0.151432	2.20925	0.934402	1.78751	30.0887	2.93438	boy
GC008342	-0.327299	0.86347	-0.660686	0.244415	0.815167	0.19497	-0.661574	-0.740695	0.237963	0.611308	-0.265926	1.07663	-0.903383	-0.622144	-1.39019	1.34557	-0.0417563	-0.359013	-0.444755	-1.33894	-0.285815	0.652455	0.065161	0.522381	-0.808293	-0.473543	3.21031	girl
GC008448-AR001-131015_19-freeze1_2	-0.640689	0.285363	0.550597	-1.46063	1.68443	0.298192	0.953302	-0.769179	-0.278391	-0.939301	0.447843	-0.327837	-0.770586	-0.843459	1.80984	-0.962288	-1.69379	-0.44848	1.99754	-0.0526377	-0.200593	0.497117	-0.316708	-0.491799	-1.20117	9.3428	4.16776	?
GC008448-AR002-131015_19-freeze1_2	-0.894794	-0.613731	-1.23146	0.42461	1.05254	1.06571	0.232168	-2.15853	-0.526334	1.05242	0.995436	-0.800202	0.461112	-0.425406	1.40105	-0.682994	0.0520896	0.880528	0.458639	0.458853	-0.376401	-0.633041	-0.927944	-0.294874	-1.53257	-0.530811	3.84816	girl
GC008448-AR003-131015_19-freeze1_2	-0.808614	0.14808	-0.158505	-0.0532063	0.0326333	0.857178	-0.895068	-0.843773	0.611695	1.60292	-0.0589477	-0.382548	0.0620819	-1.34479	-0.160719	-0.324919	-1.36121	0.660178	2.1092	0.428836	3.90337	-0.831177	-1.39057	-0.245097	-2.34945	-0.341563	5.42058	girl
GC008448-AR004-131015_19-freeze1_2	0.563264	-1.77589	-0.847014	0.727505	-1.3405	2.34106	-0.268634	-0.501149	-0.942248	-1.03695	3.07266	0.0200982	0.313781	0.890396	0.0361893	1.58982	0.267286	0.111883	-1.06633	0.510918	0.055937	-1.63577	-0.0425323	0.735851	-0.712256	-0.479749	4.73831	girl
GC008448-AR005-131015_19-freeze1_2	-0.370641	0.647169	0.334975	-0.111627	0.954437	-1.60525	1.70811	-0.459753	-0.850394	-0.712259	-1.72903	2.04822	-0.113599	-1.51529	1.05429	-0.431577	-0.899144	-0.784325	0.154761	0.768556	-0.195508	1.34649	0.69796	0.415748	-0.466398	-0.892578	4.46726	girl
GC008448-AR007-131015_19-freeze1_2	0.408062	-1.47937	0.695724	0.996135	-0.343863	-0.192474	-0.571359	0.893365	-1.07404	-1.0663	1.30493	-1.44411	0.238088	0.640819	1.88692	-0.318211	2.06786	0.194332	-0.420121	0.341705	1.66104	-1.79271	0.0308378	-1.7712	-0.0344133	46.5114	4.99991	boy
GC008448-AR008-131015_19-freeze1_2	-0.738684	0.56791	0.537279	0.540299	-0.323487	0.884218	-0.557249	-0.583784	-0.239824	-0.71823	-1.08211	0.269929	-1.79089	0.0755646	0.43393	0.732121	-1.45014	-0.344347	0.224212	0.717829	3.76425	0.775073	-0.389523	-3.68437	-0.146349	75.6671	4.95723	boy
GC008448-AR010-131015_19-freeze1_2	-0.377226	-0.11576	0.612854	-0.189442	0.242623	-1.61405	1.12767	0.718	-0.164284	-0.482719	-0.377424	-0.174932	-0.612173	0.109257	-0.82752	-0.227748	1.06938	-0.0604665	-0.796254	0.825623	4.77915	-1.35135	-0.2067	-8.52513	0.553426	148.133	5.88282	boy
GC008448-AR011-131015_19-freeze1_2	1.92208	0.0139922	-0.952134	0.404045	-1.21767	-0.331837	-0.279211	0.687925	0.0522983	2.0495	1.5087	-0.720068	0.677895	0.0204404	-0.523636	0.341665	0.864665	0.51192	-0.0550634	-1.21476	-0.107545	-2.09567	-1.49132	-1.24012	-2.27815	-0.322647	3.73361	girl
GC008448-AR012-131015_19-freeze1_2	-0.18836	-0.500304	-0.428885	-1.43387	1.41318	-0.145671	1.07464	-0.931723	-0.429077	1.21834	-0.652181	0.529976	0.820273	-1.28138	-0.408987	-1.14129	0.00699836	3.53309	0.583215	0.0113424	0.779859	0.427657	-1.96712	-1.36688	-2.8979	-0.310991	4.97969	girl
GC008448-AR019-131015_19-freeze1_2	-0.4433	1.09362	0.27504	-0.70709	-0.936935	-0.352749	-0.577794	-0.022817	-1.05579	-0.559968	1.84311	-0.297061	0.26281	1.28363	0.379883	-0.551808	-0.759079	-0.0188096	1.4149	0.0957407	1.35285	-1.10926	0.273304	-1.1596	-0.0597676	34.4463	4.06835	boy
GC008448-AR020-131015_19-freeze1_2	-0.476787	1.12043	0.383743	0.694087	-1.29287	-0.727543	-0.767904	-0.200567	0.779906	1.35836	-1.19221	1.27869	-0.39103	-0.470276	-0.732907	-0.664821	-0.828215	-0.228237	1.7266	0.674719	-0.204214	-0.691844	0.674356	1.35161	-0.199803	-0.295059	3.6875	girl
GC008448-AR021-131015_19-freeze1_2	-1.01917	-0.280074	-0.100664	-1.10315	1.66433	-0.562402	0.120728	-0.910252	-0.608234	0.697163	0.727353	-0.026558	0.543331	0.233944	0.0652404	-0.467927	1.84459	0.390321	0.098064	-1.54473	-0.484455	-1.21748	0.794884	-0.113084	0.367896	27.5529	3.90346	boy
